# Supplementary material for: Transcriptome profiling of pediatric extracranial solid tumors and lymphomas enables rapid low-cost diagnostic classification
Source: Sci Rep. 2024 Aug 21;14:19456. doi: 10.1038/s41598-024-70541-0 (PMC11339337; doi:10.1038/s41598-024-70541-0)
Supplement: Supplementary file 2 — Supplementary Tables. [file 41598_2024_70541_MOESM2_ESM.xlsx]

## Sheet: ST1 sample_metadata
seq_id	sample_type	lineage	subtype	tumor purity	post therapy
Nano_ST_0001_A1_20210513A	FROZ	Rhabdomyosarcoma	fusion_positive	unk	unk
Nano_ST_0002_A1_20210513A	FROZ	Rhabdomyosarcoma	fusion_negative	unk	unk
Nano_ST_0003_A1_20210513A	FROZ	Rhabdomyosarcoma	fusion_negative	unk	unk
Nano_ST_0004_A1_20210513A	FROZ	Neuroblastoma	non_MYC	unk	unk
Nano_ST_0005_A1_20210513A	FROZ	Neuroblastoma	MYC	unk	unk
Nano_ST_0006_A1_20210513A	FROZ	Ewing sarcoma	unknown	unk	unk
Nano_ST_0007_A1_20210513A	FROZ	Ewing sarcoma	unknown	unk	unk
Nano_ST_0008_A1_20210513A	FROZ	Rhabdomyosarcoma	fusion_positive	unk	unk
Nano_ST_0009_A1_20210513A	FROZ	Rhabdomyosarcoma	fusion_positive	unk	unk
Nano_ST_0010_A1_20210513A	FROZ	Neuroblastoma	non_MYC	unk	unk
Nano_ST_0011_A1_20210513A	FROZ	Neuroblastoma	MYC	unk	unk
Nano_ST_0012_A1_20210513A	FROZ	Ewing sarcoma	unknown	unk	unk
Nano_ST_0013_A1_20210513A	FROZ	Ewing sarcoma	unknown	unk	unk
Nano_ST_0014_A1_20210513A	FROZ	Ewing sarcoma	unknown	unk	unk
Nano_ST_0015_A1_20210513A	FROZ	Neuroblastoma	non_MYC	unk	unk
Nano_ST_0001_A2_20210706A	FROZ	Rhabdomyosarcoma	fusion_positive	unk	unk
Nano_ST_0002_A2_20210706A	FROZ	Rhabdomyosarcoma	fusion_negative	unk	unk
Nano_ST_0003_A2_20210706A	FROZ	Rhabdomyosarcoma	fusion_negative	unk	unk
Nano_ST_0004_A2_20210706A	FROZ	Neuroblastoma	non_MYC	unk	unk
Nano_ST_0005_A2_20210706A	FROZ	Neuroblastoma	MYC	unk	unk
Nano_ST_0006_A2_20210706A	FROZ	Ewing sarcoma	unknown	unk	unk
Nano_ST_0007_A2_20210706A	FROZ	Ewing sarcoma	unknown	unk	unk
Nano_ST_0008_A2_20210706A	FROZ	Rhabdomyosarcoma	fusion_positive	unk	unk
Nano_ST_0009_A2_20210706A	FROZ	Rhabdomyosarcoma	fusion_positive	unk	unk
Nano_ST_0010_A2_20210706A	FROZ	Neuroblastoma	non_MYC	unk	unk
Nano_ST_0011_A2_20210706A	FROZ	Neuroblastoma	MYC	unk	unk
Nano_ST_0012_A2_20210706A	FROZ	Ewing sarcoma	unknown	unk	unk
Nano_ST_0013_A2_20210706A	FROZ	Ewing sarcoma	unknown	unk	unk
Nano_ST_0014_A2_20210706A	FROZ	Ewing sarcoma	unknown	unk	unk
Nano_ST_0013_A2_20210706B	FROZ	Ewing sarcoma	unknown	unk	unk
Nano_ST_0014_A2_20210706B	FROZ	Ewing sarcoma	unknown	unk	unk
Nano_ST_0013_A2_20210706C	FROZ	Ewing sarcoma	unknown	unk	unk
Nano_ST_0014_A2_20210706C	FROZ	Ewing sarcoma	unknown	unk	unk
Nano_ST_0015_A2_20210706A	FROZ	Neuroblastoma	non_MYC	unk	unk
Nano_ST_0001_B1_20211014A	FFPE	Rhabdomyosarcoma	fusion_positive	unk	unk
Nano_ST_0002_B1_20211014A	FFPE	Rhabdomyosarcoma	fusion_negative	unk	unk
Nano_ST_0003_B1_20211014A	FFPE	Rhabdomyosarcoma	fusion_negative	unk	unk
Nano_ST_0004_B1_20211014A	FFPE	Neuroblastoma	non_MYC	unk	unk
Nano_ST_0006_B1_20211014A	FFPE	Ewing sarcoma	unknown	unk	unk
Nano_ST_0007_B1_20211014A	FFPE	Ewing sarcoma	unknown	unk	unk
Nano_ST_0008_B1_20211014A	FFPE	Rhabdomyosarcoma	fusion_positive	unk	unk
Nano_ST_0009_B1_20211014A	FFPE	Rhabdomyosarcoma	fusion_positive	unk	unk
Nano_ST_0010_B1_20211014A	FFPE	Neuroblastoma	non_MYC	unk	unk
Nano_ST_0011_B1_20211014A	FFPE	Neuroblastoma	MYC	unk	unk
Nano_ST_0012_B1_20211014A	FFPE	Ewing sarcoma	unknown	unk	unk
Nano_ST_0013_B1_20211014A	FFPE	Ewing sarcoma	unknown	unk	unk
Nano_ST_0014_B1_20211014A	FFPE	Ewing sarcoma	unknown	unk	unk
Nano_ST_0015_B1_20211014A	FFPE	Neuroblastoma	non_MYC	unk	unk
Nano_ST_0016_A1_20210706A	FFPE	Burkitt Lymphoma	unknown	unk	unk
Nano_ST_0017_A1_20210706A	FFPE	Burkitt Lymphoma	unknown	unk	unk
Nano_ST_0018_A1_20210706A	FFPE	T-LBL	unknown	unk	unk
Nano_ST_0019_A1_20210706A	FFPE	Burkitt Lymphoma	unknown	unk	unk
Nano_ST_0020_A1_20210706A	FFPE	T-LBL	unknown	unk	unk
Nano_ST_0021_A1_20210706A	FFPE	Burkitt Lymphoma	unknown	unk	unk
Nano_ST_0022_A1_20210706A	FFPE	Burkitt Lymphoma	unknown	unk	unk
Nano_ST_0023_A1_20210706A	FFPE	Burkitt Lymphoma	unknown	unk	unk
Nano_ST_0024_A1_20210706A	FFPE	T-LBL	unknown	unk	unk
Nano_ST_0033_A1_20211004A	FFPE	Burkitt Lymphoma	unknown	unk	unk
Nano_ST_0034_A1_20211004A	FFPE	Burkitt Lymphoma	unknown	unk	unk
Nano_ST_0035_A1_20211004A	FFPE	Burkitt Lymphoma	unknown	unk	unk
Nano_ST_0036_A1_20211004A	FFPE	Burkitt Lymphoma	unknown	unk	unk
Nano_ST_0037_A1_20211102A	FFPE	Burkitt Lymphoma	unknown	unk	unk
Nano_ST_0038_A1_20211102A	FFPE	Burkitt Lymphoma	unknown	unk	unk
Nano_ST_0039_A1_20211102A	FFPE	Burkitt Lymphoma	unknown	unk	unk
Nano_ST_0040_A1_20211102A	FFPE	Burkitt Lymphoma	unknown	unk	unk
Nano_ST_0041_A1_20211004A	FFPE	Burkitt Lymphoma	unknown	unk	unk
Nano_ST_0042_A1_20211004A	FFPE	Burkitt Lymphoma	unknown	unk	unk
Nano_ST_0043_A1_20211004A	FFPE	Burkitt Lymphoma	unknown	unk	unk
Nano_ST_0044_A1_20211004A	FFPE	Burkitt Lymphoma	unknown	unk	unk
Nano_ST_0045_A1_20211004A	FFPE	Burkitt Lymphoma	unknown	unk	unk
Nano_ST_0046_A1_20211004A	FFPE	Burkitt Lymphoma	unknown	unk	unk
Nano_ST_0047_A1_20211004A	FFPE	Burkitt Lymphoma	unknown	unk	unk
Nano_ST_0048_A1_20211102A	FFPE	Burkitt Lymphoma	unknown	unk	unk
Nano_ST_0049_A1_20211004A	FFPE	Burkitt Lymphoma	unknown	unk	unk
Nano_ST_0050_A1_20220220A	FFPE	DLBCL	GC	unk	unk
Nano_ST_0051_A1_20220220A	FFPE	DLBCL	GC	unk	unk
Nano_ST_0052_A1_20220220A	FFPE	DLBCL	non_GC	unk	unk
Nano_ST_0053_A1_20220220A	FFPE	DLBCL	GC	unk	unk
Nano_ST_0054_A1_20220220A	FFPE	DLBCL	non_GC	unk	unk
Nano_ST_0055_A1_20220220A	FFPE	DLBCL	non_GC	unk	unk
Nano_ST_0056_A1_20220220A	FFPE	DLBCL	GC	unk	unk
Nano_ST_0057_A1_20220220A	FFPE	DLBCL	GC	unk	unk
Nano_ST_0058_A1_20220220A	FFPE	DLBCL	GC	unk	unk
Nano_ST_0059_A1_20220220A	FFPE	DLBCL	GC	unk	unk
Nano_ST_0060_A1_20220220A	FFPE	DLBCL	non_GC	unk	unk
Nano_ST_0061_A1_20220220A	FFPE	DLBCL	unknown	unk	unk
Nano_ST_0062_A1_20220220A	FFPE	DLBCL	unknown	unk	unk
Nano_ST_0063_A1_20220220A	FFPE	Wilms Tumor	Non-anaplastic	85	Y
Nano_ST_0064_A1_20220220A	FFPE	Wilms Tumor	Anaplastic	95	N
Nano_ST_0066_A1_20220220A	FFPE	Wilms Tumor	Non-anaplastic	99	N
Nano_ST_0067_A1_20220220A	FFPE	Wilms Tumor	Non-anaplastic	95	N
Nano_ST_0072_A1_20220220A	FFPE	Ewing sarcoma	unknown	60	N
Nano_ST_0073_A1_20220420A	FFPE	DLBCL	unknown	unk	unk
Nano_ST_0074_A1_20220420A	FFPE	DLBCL	unknown	unk	unk
Nano_ST_0075_A1_20220420A	FFPE	DLBCL	unknown	unk	unk
Nano_ST_0076_A1_20220420A	FFPE	DLBCL	unknown	unk	unk
Nano_ST_0077_A1_20220420A	FFPE	DLBCL	unknown	unk	unk
Nano_ST_0078_A1_20220420A	FFPE	DLBCL	unknown	unk	unk
Nano_ST_0079_A1_20220420A	FFPE	DLBCL	unknown	unk	unk
Nano_ST_0080_A1_20220420A	FFPE	DLBCL	unknown	unk	unk
Nano_ST_0081_A1_20220420A	FFPE	DLBCL	unknown	unk	unk
Nano_ST_0082_A1_20220420A	FFPE	DLBCL	unknown	unk	unk
Nano_ST_0083_A1_20220420A	FFPE	DLBCL	unknown	unk	unk
Nano_ST_0084_A1_20220420A	FFPE	DLBCL	unknown	unk	unk
Nano_ST_0085_A1_20220420A	FFPE	DLBCL	unknown	unk	unk
Nano_ST_0087_A1_20220420A	FFPE	DLBCL	unknown	unk	unk
Nano_ST_0088_A1_20220420A	FFPE	DLBCL	unknown	unk	unk
Nano_ST_0089_A1_20220420A	FFPE	DLBCL	unknown	unk	unk
Nano_ST_0090_A1_20220420A	FFPE	DLBCL	unknown	unk	unk
Nano_ST_0091_A1_20220420A	FFPE	DLBCL	unknown	unk	unk
Nano_ST_0093_A1_20220420A	FFPE	DLBCL	unknown	unk	unk
Nano_ST_0094_A1_20220420A	FFPE	DLBCL	unknown	unk	unk
Nano_ST_0095_A1_20220420A	FFPE	DLBCL	unknown	unk	unk
Nano_ST_0096_A1_20220420A	FFPE	ALCL	unknown	unk	unk
Nano_ST_0097_A1_20220420A	FFPE	ALCL	unknown	unk	unk
Nano_ST_0098_A1_20220420A	FFPE	ALCL	unknown	unk	unk
Nano_ST_0098_B1_20220420A	FFPE	ALCL	unknown	unk	unk
Nano_ST_0098_C1_20220420A	FFPE	ALCL	unknown	unk	unk
Nano_ST_0099_A1_20220420A	FFPE	ALCL	unknown	unk	unk
Nano_ST_0100_A1_20220420A	FFPE	ALCL	unknown	unk	unk
Nano_ST_0100_B1_20220420A	FFPE	ALCL	unknown	unk	unk
Nano_ST_0101_A1_20220420A	FFPE	ALCL	unknown	unk	unk
Nano_ST_0101_B1_20220420A	FFPE	ALCL	unknown	unk	unk
Nano_ST_0102_A1_20220420A	FFPE	ALCL	unknown	unk	unk
Nano_ST_0103_A1_20220420A	FFPE	ALCL	unknown	unk	unk
Nano_ST_0104_A1_20220420A	FFPE	ALCL	unknown	unk	unk
Nano_ST_0105_A1_20220420A	FFPE	DSRCT	unknown	95	unk
Nano_ST_0106_A1_20220420A	FFPE	Wilms Tumor	Non-anaplastic	90	unk
Nano_ST_0107_A1_20220420A	FFPE	Wilms Tumor	Non-anaplastic	95	unk
Nano_ST_0108_A1_20220420A	FFPE	Wilms Tumor	Anaplastic	90	unk
Nano_ST_0109_A1_20220420A	FFPE	Wilms Tumor	Non-anaplastic	85	unk
Nano_ST_0110_A1_20220420A	FFPE	Wilms Tumor	Non-anaplastic	95	unk
Nano_ST_0111_A1_20220420A	FFPE	DSRCT	unknown	95	unk
Nano_ST_0112_A1_20220420A	FFPE	DSRCT	unknown	90	unk
Nano_ST_0113_A1_20220420A	FFPE	Wilms Tumor	Anaplastic	90	unk
Nano_ST_0114_A1_20220420A	FFPE	DSRCT	unknown	90	unk
Nano_ST_0115_A1_20220420A	FFPE	Rhabdomyosarcoma	fusion_positive	60	unk
Nano_ST_0116_A1_20220420A	FFPE	DSRCT	unknown	90	unk
Nano_ST_0117_A1_20220420A	FFPE	Rhabdomyosarcoma	fusion_negative	85	unk
Nano_ST_0118_A1_20220420A	FFPE	Rhabdomyosarcoma	fusion_negative	90	unk
Nano_ST_0105_A2_20220701A	FFPE	DSRCT	unknown	95	unk
Nano_ST_0106_A2_20220701A	FFPE	Wilms Tumor	Non-anaplastic	90	unk
Nano_ST_0107_A2_20220701A	FFPE	Wilms Tumor	Non-anaplastic	95	unk
Nano_ST_0108_A2_20220701A	FFPE	Wilms Tumor	Anaplastic	90	unk
Nano_ST_0109_A2_20220701A	FFPE	Wilms Tumor	Non-anaplastic	85	unk
Nano_ST_0110_A2_20220701A	FFPE	Wilms Tumor	Non-anaplastic	95	unk
Nano_ST_0111_A2_20220701A	FFPE	DSRCT	unknown	95	unk
Nano_ST_0112_A2_20220701A	FFPE	DSRCT	unknown	90	unk
Nano_ST_0113_A2_20220701A	FFPE	Wilms Tumor	Anaplastic	90	unk
Nano_ST_0114_A2_20220701A	FFPE	DSRCT	unknown	90	unk
Nano_ST_0115_A2_20220701A	FFPE	Rhabdomyosarcoma	fusion_positive	60	unk
Nano_ST_0116_A2_20220701A	FFPE	DSRCT	unknown	90	unk
Nano_ST_0117_A2_20220701A	FFPE	Rhabdomyosarcoma	fusion_negative	85	unk
Nano_ST_0118_A2_20220701A	FFPE	Rhabdomyosarcoma	fusion_negative	90	unk
Nano_ST_0119_A1_20221129A	FFPE	Classical Hodgkin Lymphoma	unknown	unk	unk
Nano_ST_0120_A1_20221129A	FFPE	Classical Hodgkin Lymphoma	unknown	unk	unk
Nano_ST_0121_A1_20221129A	FFPE	Classical Hodgkin Lymphoma	unknown	unk	unk
Nano_ST_0122_B1_20221129A	FFPE	Classical Hodgkin Lymphoma	unknown	unk	unk
Nano_ST_0123_A1_20221129A	FFPE	Classical Hodgkin Lymphoma	unknown	unk	unk
Nano_ST_0124_A1_20221110A	FFPE	Classical Hodgkin Lymphoma	unknown	unk	unk
Nano_ST_0125_A1_20221110A	FFPE	Classical Hodgkin Lymphoma	unknown	unk	unk
Nano_ST_0126_A1_20221110A	FFPE	Classical Hodgkin Lymphoma	unknown	unk	unk
Nano_ST_0127_A1_20221110A	FFPE	Classical Hodgkin Lymphoma	unknown	unk	unk
Nano_ST_0128_A1_20221110A	FFPE	Classical Hodgkin Lymphoma	unknown	unk	unk
Nano_ST_0129_A1_20221110A	FFPE	Classical Hodgkin Lymphoma	unknown	unk	unk
Nano_ST_0130_A1_20221110A	FFPE	Classical Hodgkin Lymphoma	unknown	unk	unk
Nano_ST_0131_A1_20221110A	FFPE	Classical Hodgkin Lymphoma	unknown	unk	unk
Nano_ST_0132_A1_20221110A	FFPE	Classical Hodgkin Lymphoma	unknown	unk	unk
Nano_ST_0133_A1_20221110A	FFPE	Classical Hodgkin Lymphoma	unknown	unk	unk
Nano_ST_0134_A1_20221110A	FFPE	Classical Hodgkin Lymphoma	unknown	unk	unk
Nano_ST_0135_A1_20221110A	FFPE	Classical Hodgkin Lymphoma	unknown	unk	unk
Nano_ST_0136_A1_20221110A	FFPE	NLPHL	unknown	unk	unk
Nano_ST_0137_A1_20221110A	FFPE	NLPHL	unknown	unk	unk
Nano_ST_0138_A1_20221110A	FFPE	NLPHL	unknown	unk	unk
Nano_ST_0139_A1_20221110A	FFPE	NLPHL	unknown	unk	unk
Nano_ST_0140_A1_20221110A	FFPE	NLPHL	unknown	unk	unk
Nano_ST_0141_A1_20221110A	FFPE	NLPHL	unknown	unk	unk
Nano_ST_0142_A1_20221110A	FFPE	NLPHL	unknown	unk	unk
Nano_ST_0143_A1_20221110A	FFPE	NLPHL	unknown	unk	unk
Nano_ST_0144_A1_20221110A	FFPE	NLPHL	unknown	unk	unk
Nano_ST_0145_A1_20221110A	FFPE	NLPHL	unknown	unk	unk
Nano_ST_0146_A1_20221110A	FFPE	NLPHL	unknown	unk	unk
Nano_ST_0147_A1_20221110A	FFPE	NLPHL	unknown	unk	unk
Nano_ST_0148_A1_20221110A	FFPE	NLPHL	unknown	unk	unk
Nano_ST_0149_A1_20221110A	FFPE	NLPHL	unknown	unk	unk
Nano_ST_0292_A1_20230216A	FFPE	Ewing sarcoma	unknown	50	N
Nano_ST_0293_A1_20230216A	FFPE	Ewing sarcoma	unknown	80	N
Nano_ST_0294_A1_20230216A	FFPE	Ewing sarcoma	unknown	85	N
Nano_ST_0295_A1_20230216A	FFPE	Ewing sarcoma	unknown	80	N
Nano_ST_0296_A1_20230216A	FFPE	Ewing sarcoma	unknown	95	N
Nano_ST_0297_A1_20230216A	FFPE	Ewing sarcoma	unknown	50	Y
Nano_ST_0298_A1_20230216A	FFPE	Ewing sarcoma	unknown	35	N
Nano_ST_0300_A1_20230216A	FFPE	Ewing sarcoma	unknown	90	N
Nano_ST_0301_A1_20230216A	FFPE	Ewing sarcoma	unknown	80	N
Nano_ST_0302_A1_20230216A	FFPE	Ewing sarcoma	unknown	70	N
Nano_ST_0304_A1_20230216A	FFPE	Ewing sarcoma	unknown	40	Y
Nano_ST_0305_A1_20230216A	FFPE	Ewing sarcoma	unknown	50	Y
Nano_ST_0306_A1_20230216A	FFPE	Ewing sarcoma	unknown	80	Y
Nano_ST_0307_A1_20230216A	FFPE	Ewing sarcoma	unknown	75	Y
Nano_ST_0308_A1_20230216A	FFPE	Ewing sarcoma	unknown	90	N
Nano_ST_0309_A1_20230216A	FFPE	Ewing sarcoma	unknown	40	N
Nano_ST_0310_A1_20230216A	FFPE	Ewing sarcoma	unknown	70	N
Nano_ST_0311_A1_20230216A	FFPE	Ewing sarcoma	unknown	90	N
Nano_ST_0313_A1_20230216A	FFPE	Neuroblastoma	non_MYC	95	N
Nano_ST_0314_A1_20230216A	FFPE	Neuroblastoma	non_MYC	95	Y
Nano_ST_0315_A1_20230216A	FFPE	Neuroblastoma	non_MYC	90	N
Nano_ST_0316_A1_20230216A	FFPE	Neuroblastoma	non_MYC	80	Y
Nano_ST_0317_A1_20230216A	FFPE	Neuroblastoma	non_MYC	90	Y
Nano_ST_0319_A1_20230216A	FFPE	Neuroblastoma	unknown	85	Y
Nano_ST_0320_A1_20230216A	FFPE	Neuroblastoma	unknown	90	N
Nano_ST_0321_A1_20230216A	FFPE	Neuroblastoma	non_MYC	95	N
Nano_ST_0323_A1_20230216A	FFPE	Neuroblastoma	non_MYC	90	N
Nano_ST_0324_A1_20230216A	FFPE	Neuroblastoma	unknown	85	Y
Nano_ST_0325_A1_20230216A	FFPE	Neuroblastoma	non_MYC	95	Y
Nano_ST_0326_A1_20230216A	FFPE	Neuroblastoma	non_MYC	70	Y
Nano_ST_0327_A1_20230216A	FFPE	Neuroblastoma	non_MYC	70	N
Nano_ST_0328_A1_20230216A	FFPE	Neuroblastoma	MYC	85	Y
Nano_ST_0329_A1_20230216A	FFPE	Neuroblastoma	unknown	90	Y
Nano_ST_0330_A1_20230216A	FFPE	Neuroblastoma	MYC	90	N
Nano_ST_0331_A1_20230216A	FFPE	Neuroblastoma	non_MYC	95	Y
Nano_ST_0332_A1_20230216A	FFPE	Rhabdomyosarcoma	fusion_negative	50	N
Nano_ST_0333_A1_20230216A	FFPE	Rhabdomyosarcoma	fusion_positive	85	N
Nano_ST_0334_A1_20230216A	FFPE	Rhabdomyosarcoma	fusion_negative	70	N
Nano_ST_0335_A1_20230216A	FFPE	Rhabdomyosarcoma	fusion_negative	60	N
Nano_ST_0336_A1_20230216A	FFPE	Rhabdomyosarcoma	fusion_positive	80	N
Nano_ST_0337_A1_20230216A	FFPE	Rhabdomyosarcoma	fusion_negative	70	Y
Nano_ST_0338_A1_20230216A	FFPE	Rhabdomyosarcoma	fusion_positive	30	Y
Nano_ST_0339_A1_20230216A	FFPE	Rhabdomyosarcoma	fusion_positive	85	N
Nano_ST_0340_A1_20230216A	FFPE	Rhabdomyosarcoma	fusion_negative	40	N
Nano_ST_0341_A1_20230216A	FFPE	Rhabdomyosarcoma	fusion_negative	85	N
Nano_ST_0342_A1_20230216A	FFPE	Rhabdomyosarcoma	fusion_negative	50	Y
Nano_ST_0343_A1_20230216A	FFPE	Rhabdomyosarcoma	fusion_positive	85	N
Nano_ST_0344_A1_20230531A	FFPE	Rhabdomyosarcoma	fusion_negative	40	Y
Nano_ST_0345_A1_20230531A	FFPE	Rhabdomyosarcoma	fusion_negative	75	Y
Nano_ST_0346_A1_20230531A	FFPE	Rhabdomyosarcoma	fusion_negative	85	Y
Nano_ST_0347_A1_20230531A	FFPE	Rhabdomyosarcoma	fusion_negative	95	N
Nano_ST_0348_A1_20230531A	FFPE	Rhabdomyosarcoma	fusion_negative	80	N
Nano_ST_0338_A2_20230531A	FFPE	Rhabdomyosarcoma	fusion_positive	30	Y
Nano_ST_0312_A2_20230531A	FFPE	Neuroblastoma	non_MYC	99	N
Nano_ST_0318_A2_20230531A	FFPE	Neuroblastoma	non_MYC	70	N
Nano_ST_0322_A2_20230531A	FFPE	Neuroblastoma	unknown	60	N
Nano_ST_0069_A2_20230531A	FFPE	Wilms Tumor	Non-anaplastic	90	N
Nano_ST_0068_A2_20230531A	FFPE	Wilms Tumor	Anaplastic	99	Y
Nano_Leuk_0260_A1_20211102A	FFPE	B-ALL/LBL	unknown
Nano_Leuk_0261_A1_20211102A	FFPE	B-ALL/LBL	unknown
Nano_Leuk_0262_A1_20211004A	FFPE	B-ALL/LBL	unknown
Nano_Leuk_0264_A1_20211102A	FFPE	B-ALL/LBL	unknown
Nano_Leuk_0265_A1_20211004A	FFPE	B-ALL/LBL	unknown
Nano_Leuk_0266_A1_20211102A	FFPE	B-ALL/LBL	unknown
Nano_Leuk_0267_A1_20211102A	FFPE	B-ALL/LBL	unknown
Nano_Leuk_0268_A1_20211102A	FFPE	B-ALL/LBL	unknown
Nano_Leuk_0269_A1_20211004A	FFPE	B-ALL/LBL	unknown
Nano_Leuk_0269_B1_20211102A	FFPE	B-ALL/LBL	unknown
Nano_Leuk_0270_B1_20211102A	FFPE	B-ALL/LBL	unknown
Nano_Leuk_0271_A1_20211102A	FFPE	B-ALL/LBL	unknown

## Sheet: ST2 solid_tumor_classification
sample_id	true_type	true_subtype	predict_type	predict_subtype	DSRCT	Ewing sarcoma	Neuroblastoma	Rhabdomyosarcoma	Wilms Tumor	Neuroblastoma/MYC	Neuroblastoma/non_MYC	Rhabdomyosarcoma/fusion_negative	Rhabdomyosarcoma/fusion_positive	Wilms Tumor/Anaplastic	Wilms Tumor/Non-anaplastic
Nano_ST_0001_A1_20210513A	Rhabdomyosarcoma	fusion_positive	Rhabdomyosarcoma	fusion_positive	0.0029	0.0061	0.0249	0.9613	0.0048	0.5121	0.4879	0.0356	0.9644	0.4121	0.5879
Nano_ST_0002_A1_20210513A	Rhabdomyosarcoma	fusion_negative	Rhabdomyosarcoma	fusion_negative	0.0015	0.0077	0.0171	0.9701	0.0035	0.312	0.688	0.7401	0.2599	0.2781	0.7219
Nano_ST_0003_A1_20210513A	Rhabdomyosarcoma	fusion_negative	Rhabdomyosarcoma	fusion_negative	0.0059	0.059	0.1637	0.7526	0.0187	0.2893	0.7107	0.9562	0.0438	0.366	0.634
Nano_ST_0004_A1_20210513A	Neuroblastoma	non_MYC	Rhabdomyosarcoma	fusion_negative	0.0093	0.0814	0.4162	0.4756	0.0176	0.1139	0.8861	0.8833	0.1167	0.3329	0.6671
Nano_ST_0005_A1_20210513A	Neuroblastoma	MYC	Neuroblastoma	non_MYC	0.0019	0.0029	0.9735	0.019	0.0027	0.45	0.55	0.2942	0.7058	0.353	0.647
Nano_ST_0006_A1_20210513A	Ewing sarcoma	unknown	Ewing sarcoma	None	0.0134	0.9475	0.0148	0.0121	0.0123	0.3895	0.6105	0.9693	0.0307	0.3887	0.6113
Nano_ST_0007_A1_20210513A	Ewing sarcoma	unknown	Ewing sarcoma	None	0.0089	0.6211	0.042	0.309	0.019	0.3019	0.6981	0.8187	0.1813	0.3608	0.6392
Nano_ST_0008_A1_20210513A	Rhabdomyosarcoma	fusion_positive	Rhabdomyosarcoma	fusion_positive	0.0032	0.0166	0.0181	0.9567	0.0054	0.4766	0.5234	0.0177	0.9823	0.3899	0.6101
Nano_ST_0009_A1_20210513A	Rhabdomyosarcoma	fusion_positive	Rhabdomyosarcoma	fusion_positive	0.002	0.006	0.0588	0.9262	0.0069	0.3281	0.6719	0.0742	0.9258	0.355	0.645
Nano_ST_0010_A1_20210513A	Neuroblastoma	non_MYC	Neuroblastoma	MYC	0.0016	0.0052	0.9802	0.0097	0.0033	0.635	0.365	0.6111	0.3889	0.3028	0.6972
Nano_ST_0011_A1_20210513A	Neuroblastoma	MYC	Neuroblastoma	MYC	0.0032	0.0256	0.9354	0.0243	0.0115	0.5799	0.4201	0.7083	0.2917	0.2969	0.7031
Nano_ST_0012_A1_20210513A	Ewing sarcoma	unknown	Ewing sarcoma	None	0.0099	0.8632	0.0677	0.0405	0.0186	0.3227	0.6773	0.9885	0.0115	0.321	0.679
Nano_ST_0013_A1_20210513A	Ewing sarcoma	unknown	Ewing sarcoma	None	0.0086	0.7651	0.0536	0.1523	0.0203	0.5194	0.4806	0.9237	0.0763	0.3188	0.6812
Nano_ST_0014_A1_20210513A	Ewing sarcoma	unknown	Ewing sarcoma	None	0.0088	0.9474	0.0244	0.0109	0.0085	0.3085	0.6915	0.9772	0.0228	0.3502	0.6498
Nano_ST_0015_A1_20210513A	Neuroblastoma	non_MYC	Neuroblastoma	non_MYC	0.0033	0.0054	0.9568	0.0296	0.005	0.4357	0.5643	0.4095	0.5905	0.3143	0.6857
Nano_ST_0001_A2_20210706A	Rhabdomyosarcoma	fusion_positive	Rhabdomyosarcoma	fusion_positive	0.0029	0.0092	0.0198	0.9631	0.005	0.5416	0.4584	0.0218	0.9782	0.4061	0.5939
Nano_ST_0002_A2_20210706A	Rhabdomyosarcoma	fusion_negative	Rhabdomyosarcoma	fusion_negative	0.002	0.0317	0.0172	0.9436	0.0055	0.3855	0.6145	0.9176	0.0824	0.3018	0.6982
Nano_ST_0003_A2_20210706A	Rhabdomyosarcoma	fusion_negative	Rhabdomyosarcoma	fusion_negative	0.0057	0.1236	0.1832	0.6702	0.0173	0.4302	0.5698	0.8977	0.1023	0.4083	0.5917
Nano_ST_0004_A2_20210706A	Neuroblastoma	non_MYC	Neuroblastoma	non_MYC	0.0041	0.0268	0.9067	0.0566	0.0058	0.1798	0.8202	0.8698	0.1302	0.3049	0.6951
Nano_ST_0005_A2_20210706A	Neuroblastoma	MYC	Neuroblastoma	MYC	0.0056	0.01	0.9635	0.0131	0.0078	0.5	0.5	0.303	0.697	0.3687	0.6313
Nano_ST_0006_A2_20210706A	Ewing sarcoma	unknown	Ewing sarcoma	None	0.0082	0.9147	0.0371	0.0232	0.0167	0.5154	0.4846	0.5926	0.4074	0.3781	0.6219
Nano_ST_0007_A2_20210706A	Ewing sarcoma	unknown	Ewing sarcoma	None	0.0074	0.5685	0.0494	0.3611	0.0136	0.3758	0.6242	0.8177	0.1823	0.3479	0.6521
Nano_ST_0008_A2_20210706A	Rhabdomyosarcoma	fusion_positive	Rhabdomyosarcoma	fusion_positive	0.0028	0.014	0.0157	0.9621	0.0054	0.5722	0.4278	0.0322	0.9678	0.3858	0.6142
Nano_ST_0009_A2_20210706A	Rhabdomyosarcoma	fusion_positive	Rhabdomyosarcoma	fusion_positive	0.0026	0.0165	0.0294	0.9436	0.0079	0.5788	0.4212	0.0396	0.9604	0.3912	0.6088
Nano_ST_0010_A2_20210706A	Neuroblastoma	non_MYC	Neuroblastoma	non_MYC	0.0029	0.0173	0.9674	0.0054	0.0071	0.3526	0.6474	0.7216	0.2784	0.2511	0.7489
Nano_ST_0011_A2_20210706A	Neuroblastoma	MYC	Neuroblastoma	MYC	0.0057	0.0618	0.7396	0.1584	0.0344	0.8169	0.1831	0.2002	0.7998	0.3525	0.6475
Nano_ST_0012_A2_20210706A	Ewing sarcoma	unknown	Ewing sarcoma	None	0.011	0.8772	0.0469	0.0423	0.0226	0.3324	0.6676	0.9653	0.0347	0.3197	0.6803
Nano_ST_0013_A2_20210706A	Ewing sarcoma	unknown	Ewing sarcoma	None	0.0099	0.8988	0.0278	0.0381	0.0253	0.4286	0.5714	0.9592	0.0408	0.3362	0.6638
Nano_ST_0014_A2_20210706A	Ewing sarcoma	unknown	Ewing sarcoma	None	0.0114	0.9079	0.0546	0.0159	0.0102	0.3582	0.6418	0.9712	0.0288	0.3326	0.6674
Nano_ST_0013_A2_20210706B	Ewing sarcoma	unknown	Ewing sarcoma	None	0.009	0.919	0.0172	0.0346	0.0201	0.4471	0.5529	0.8867	0.1133	0.3402	0.6598
Nano_ST_0014_A2_20210706B	Ewing sarcoma	unknown	Ewing sarcoma	None	0.0097	0.8657	0.097	0.0174	0.0103	0.4224	0.5776	0.9196	0.0804	0.3311	0.6689
Nano_ST_0013_A2_20210706C	Ewing sarcoma	unknown	Ewing sarcoma	None	0.0093	0.6509	0.0581	0.2604	0.0214	0.5776	0.4224	0.6459	0.3541	0.3787	0.6213
Nano_ST_0014_A2_20210706C	Ewing sarcoma	unknown	Ewing sarcoma	None	0.0078	0.8573	0.0876	0.036	0.0113	0.5423	0.4577	0.6399	0.3601	0.3408	0.6592
Nano_ST_0001_B1_20211014A	Rhabdomyosarcoma	fusion_positive	Rhabdomyosarcoma	fusion_positive	0.0014	0.0031	0.0037	0.9878	0.004	0.413	0.587	0.0268	0.9732	0.3119	0.6881
Nano_ST_0002_B1_20211014A	Rhabdomyosarcoma	fusion_negative	Rhabdomyosarcoma	fusion_negative	0.002	0.0172	0.0077	0.9658	0.0072	0.4379	0.5621	0.9856	0.0144	0.2427	0.7573
Nano_ST_0003_B1_20211014A	Rhabdomyosarcoma	fusion_negative	Rhabdomyosarcoma	fusion_negative	0.003	0.0276	0.0177	0.9461	0.0057	0.5385	0.4615	0.932	0.068	0.3053	0.6947
Nano_ST_0004_B1_20211014A	Neuroblastoma	non_MYC	Neuroblastoma	non_MYC	0.0059	0.0116	0.9209	0.0474	0.0142	0.1553	0.8447	0.9515	0.0485	0.2764	0.7236
Nano_ST_0006_B1_20211014A	Ewing sarcoma	unknown	Ewing sarcoma	None	0.0115	0.9381	0.0132	0.0153	0.022	0.5	0.5	0.6998	0.3002	0.3924	0.6076
Nano_ST_0007_B1_20211014A	Ewing sarcoma	unknown	Ewing sarcoma	None	0.0071	0.858	0.0255	0.1011	0.0083	0.2754	0.7246	0.9403	0.0597	0.3361	0.6639
Nano_ST_0008_B1_20211014A	Rhabdomyosarcoma	fusion_positive	Rhabdomyosarcoma	fusion_positive	0.0038	0.0087	0.0096	0.9631	0.0147	0.3872	0.6128	0.0318	0.9682	0.3201	0.6799
Nano_ST_0009_B1_20211014A	Rhabdomyosarcoma	fusion_positive	Rhabdomyosarcoma	fusion_positive	0.0022	0.006	0.0094	0.9717	0.0108	0.5	0.5	0.0207	0.9793	0.3726	0.6274
Nano_ST_0010_B1_20211014A	Neuroblastoma	non_MYC	Neuroblastoma	non_MYC	0.002	0.0041	0.9872	0.0015	0.0052	0.3893	0.6107	0.9446	0.0554	0.2716	0.7284
Nano_ST_0011_B1_20211014A	Neuroblastoma	MYC	Neuroblastoma	MYC	0.0023	0.0041	0.9829	0.0026	0.0081	0.6684	0.3316	0.9034	0.0966	0.3088	0.6912
Nano_ST_0012_B1_20211014A	Ewing sarcoma	unknown	Ewing sarcoma	None	0.0132	0.9042	0.018	0.0378	0.0268	0.3446	0.6554	0.9854	0.0146	0.274	0.726
Nano_ST_0013_B1_20211014A	Ewing sarcoma	unknown	Ewing sarcoma	None	0.0129	0.7301	0.0335	0.1809	0.0425	0.5568	0.4432	0.8624	0.1376	0.3188	0.6812
Nano_ST_0014_B1_20211014A	Ewing sarcoma	unknown	Ewing sarcoma	None	0.0056	0.9792	0.0067	0.0035	0.0049	0.4178	0.5822	0.8904	0.1096	0.38	0.62
Nano_ST_0015_B1_20211014A	Neuroblastoma	non_MYC	Neuroblastoma	MYC	0.0032	0.0062	0.9767	0.0049	0.0089	0.5	0.5	0.7168	0.2832	0.2484	0.7516
Nano_ST_0063_A1_20220220A	Wilms Tumor	Non-anaplastic	Wilms Tumor	Non-anaplastic	0.0371	0.0405	0.0942	0.0748	0.7535	0.2723	0.7277	0.649	0.351	0.2041	0.7959
Nano_ST_0064_A1_20220220A	Wilms Tumor	Anaplastic	Wilms Tumor	Non-anaplastic	0.028	0.0647	0.1042	0.0867	0.7163	0.4317	0.5683	0.5843	0.4157	0.075	0.925
Nano_ST_0066_A1_20220220A	Wilms Tumor	Non-anaplastic	Wilms Tumor	Non-anaplastic	0.0205	0.0436	0.0658	0.0444	0.8258	0.388	0.612	0.546	0.454	0.1279	0.8721
Nano_ST_0067_A1_20220220A	Wilms Tumor	Non-anaplastic	Wilms Tumor	Non-anaplastic	0.0195	0.0467	0.0799	0.0427	0.8111	0.2883	0.7117	0.5657	0.4343	0.4299	0.5701
Nano_ST_0072_A1_20220220A	Ewing sarcoma	unknown	Ewing sarcoma	None	0.0065	0.971	0.0073	0.0075	0.0077	0.3659	0.6341	0.4633	0.5367	0.3528	0.6472
Nano_ST_0105_A1_20220420A	DSRCT	unknown	DSRCT	None	0.6293	0.0506	0.0655	0.098	0.1566	0.283	0.717	0.7794	0.2206	0.3466	0.6534
Nano_ST_0106_A1_20220420A	Wilms Tumor	Non-anaplastic	Wilms Tumor	Non-anaplastic	0.124	0.0212	0.0663	0.1019	0.6865	0.3545	0.6455	0.48	0.52	0.2979	0.7021
Nano_ST_0107_A1_20220420A	Wilms Tumor	Non-anaplastic	Wilms Tumor	Non-anaplastic	0.0259	0.0213	0.0257	0.0702	0.8569	0.3058	0.6942	0.7225	0.2775	0.2245	0.7755
Nano_ST_0108_A1_20220420A	Wilms Tumor	Anaplastic	Wilms Tumor	Non-anaplastic	0.1007	0.0771	0.0621	0.1165	0.6436	0.3432	0.6568	0.7038	0.2962	0.2926	0.7074
Nano_ST_0109_A1_20220420A	Wilms Tumor	Non-anaplastic	Wilms Tumor	Anaplastic	0.1449	0.0406	0.0619	0.1834	0.5691	0.2176	0.7824	0.8346	0.1654	0.5418	0.4582
Nano_ST_0110_A1_20220420A	Wilms Tumor	Non-anaplastic	Wilms Tumor	Non-anaplastic	0.0465	0.0387	0.0522	0.0584	0.8042	0.3802	0.6198	0.8142	0.1858	0.3004	0.6996
Nano_ST_0111_A1_20220420A	DSRCT	unknown	DSRCT	None	0.6324	0.0434	0.0736	0.1293	0.1214	0.2809	0.7191	0.7643	0.2357	0.3367	0.6633
Nano_ST_0112_A1_20220420A	DSRCT	unknown	DSRCT	None	0.3155	0.0342	0.0698	0.2835	0.2969	0.2644	0.7356	0.526	0.474	0.395	0.605
Nano_ST_0113_A1_20220420A	Wilms Tumor	Anaplastic	Wilms Tumor	Non-anaplastic	0.0266	0.0369	0.026	0.0474	0.8631	0.3491	0.6509	0.6783	0.3217	0.2199	0.7801
Nano_ST_0114_A1_20220420A	DSRCT	unknown	DSRCT	None	0.5564	0.0628	0.1113	0.1835	0.086	0.2955	0.7045	0.8935	0.1065	0.3382	0.6618
Nano_ST_0115_A1_20220420A	Rhabdomyosarcoma	fusion_positive	Rhabdomyosarcoma	fusion_positive	0.2188	0.0311	0.0561	0.5048	0.1892	0.3886	0.6114	0.1011	0.8989	0.3548	0.6452
Nano_ST_0116_A1_20220420A	DSRCT	unknown	Rhabdomyosarcoma	fusion_positive	0.3608	0.0461	0.1037	0.4108	0.0786	0.3522	0.6478	0.1789	0.8211	0.4268	0.5732
Nano_ST_0117_A1_20220420A	Rhabdomyosarcoma	fusion_negative	Rhabdomyosarcoma	fusion_negative	0.0199	0.0225	0.0307	0.9059	0.021	0.422	0.578	0.7157	0.2843	0.1869	0.8131
Nano_ST_0118_A1_20220420A	Rhabdomyosarcoma	fusion_negative	Rhabdomyosarcoma	fusion_negative	0.0074	0.0155	0.0196	0.9379	0.0197	0.3105	0.6895	0.9405	0.0595	0.2081	0.7919
Nano_ST_0105_A2_20220701A	DSRCT	unknown	DSRCT	None	0.5112	0.0562	0.0626	0.2273	0.1427	0.3067	0.6933	0.224	0.776	0.3473	0.6527
Nano_ST_0106_A2_20220701A	Wilms Tumor	Non-anaplastic	Wilms Tumor	Non-anaplastic	0.0281	0.016	0.0348	0.0434	0.8777	0.3535	0.6465	0.8305	0.1695	0.147	0.853
Nano_ST_0107_A2_20220701A	Wilms Tumor	Non-anaplastic	Wilms Tumor	Non-anaplastic	0.0247	0.0253	0.0473	0.0841	0.8186	0.2737	0.7263	0.7823	0.2177	0.1361	0.8639
Nano_ST_0108_A2_20220701A	Wilms Tumor	Anaplastic	Wilms Tumor	Non-anaplastic	0.146	0.0328	0.0495	0.153	0.6187	0.3519	0.6481	0.6571	0.3429	0.3505	0.6495
Nano_ST_0109_A2_20220701A	Wilms Tumor	Non-anaplastic	Wilms Tumor	Non-anaplastic	0.0721	0.0362	0.0676	0.1818	0.6423	0.2206	0.7794	0.4766	0.5234	0.3183	0.6817
Nano_ST_0110_A2_20220701A	Wilms Tumor	Non-anaplastic	Wilms Tumor	Non-anaplastic	0.0375	0.0237	0.0306	0.0481	0.8601	0.3095	0.6905	0.8507	0.1493	0.4806	0.5194
Nano_ST_0111_A2_20220701A	DSRCT	unknown	DSRCT	None	0.5946	0.0795	0.084	0.0778	0.164	0.298	0.702	0.6194	0.3806	0.3779	0.6221
Nano_ST_0112_A2_20220701A	DSRCT	unknown	DSRCT	None	0.2985	0.0321	0.1457	0.2697	0.2541	0.37	0.63	0.4906	0.5094	0.4606	0.5394
Nano_ST_0113_A2_20220701A	Wilms Tumor	Anaplastic	Wilms Tumor	Non-anaplastic	0.0532	0.0425	0.0511	0.1528	0.7003	0.2461	0.7539	0.5191	0.4809	0.2448	0.7552
Nano_ST_0114_A2_20220701A	DSRCT	unknown	DSRCT	None	0.3127	0.1173	0.154	0.2135	0.2025	0.2479	0.7521	0.9308	0.0692	0.2741	0.7259
Nano_ST_0115_A2_20220701A	Rhabdomyosarcoma	fusion_positive	Rhabdomyosarcoma	fusion_positive	0.0407	0.0552	0.0897	0.6235	0.191	0.3512	0.6488	0.3247	0.6753	0.1936	0.8064
Nano_ST_0116_A2_20220701A	DSRCT	unknown	DSRCT	None	0.3914	0.0401	0.0781	0.3032	0.1871	0.2884	0.7116	0.5071	0.4929	0.4832	0.5168
Nano_ST_0117_A2_20220701A	Rhabdomyosarcoma	fusion_negative	Rhabdomyosarcoma	fusion_negative	0.0099	0.0076	0.0194	0.9302	0.033	0.3985	0.6015	0.7701	0.2299	0.1493	0.8507
Nano_ST_0118_A2_20220701A	Rhabdomyosarcoma	fusion_negative	Rhabdomyosarcoma	fusion_negative	0.013	0.0283	0.0503	0.8744	0.034	0.237	0.763	0.9591	0.0409	0.1609	0.8391
Nano_ST_0292_A1_20230216A	Ewing sarcoma	unknown	Ewing sarcoma	None	0.0119	0.9046	0.0139	0.051	0.0187	0.372	0.628	0.6517	0.3483	0.2595	0.7405
Nano_ST_0293_A1_20230216A	Ewing sarcoma	unknown	Ewing sarcoma	None	0.0059	0.9621	0.0107	0.0124	0.0089	0.5419	0.4581	0.6654	0.3346	0.3615	0.6385
Nano_ST_0294_A1_20230216A	Ewing sarcoma	unknown	Ewing sarcoma	None	0.0184	0.8236	0.0455	0.0825	0.03	0.4006	0.5994	0.5101	0.4899	0.3784	0.6216
Nano_ST_0295_A1_20230216A	Ewing sarcoma	unknown	Ewing sarcoma	None	0.0114	0.9434	0.0124	0.0166	0.0162	0.4258	0.5742	0.5928	0.4072	0.401	0.599
Nano_ST_0296_A1_20230216A	Ewing sarcoma	unknown	Ewing sarcoma	None	0.0075	0.9633	0.0075	0.0108	0.011	0.4853	0.5147	0.8137	0.1863	0.3924	0.6076
Nano_ST_0297_A1_20230216A	Ewing sarcoma	unknown	Ewing sarcoma	None	0.0078	0.8976	0.0261	0.0613	0.0072	0.3267	0.6733	0.9801	0.0199	0.3486	0.6514
Nano_ST_0298_A1_20230216A	Ewing sarcoma	unknown	Ewing sarcoma	None	0.0098	0.6681	0.0318	0.2755	0.0148	0.3031	0.6969	0.9025	0.0975	0.288	0.712
Nano_ST_0300_A1_20230216A	Ewing sarcoma	unknown	Ewing sarcoma	None	0.0054	0.96	0.0085	0.0191	0.007	0.4224	0.5776	0.8725	0.1275	0.3931	0.6069
Nano_ST_0301_A1_20230216A	Ewing sarcoma	unknown	Ewing sarcoma	None	0.0207	0.7162	0.0831	0.1149	0.0651	0.3384	0.6616	0.2356	0.7644	0.3545	0.6455
Nano_ST_0302_A1_20230216A	Ewing sarcoma	unknown	Ewing sarcoma	None	0.0096	0.8665	0.0494	0.0571	0.0175	0.1981	0.8019	0.9791	0.0209	0.3026	0.6974
Nano_ST_0304_A1_20230216A	Ewing sarcoma	unknown	Ewing sarcoma	None	0.0144	0.7055	0.145	0.1159	0.0191	0.2377	0.7623	0.9391	0.0609	0.316	0.684
Nano_ST_0305_A1_20230216A	Ewing sarcoma	unknown	Ewing sarcoma	None	0.0074	0.9034	0.0366	0.0426	0.01	0.2837	0.7163	0.9558	0.0442	0.3037	0.6963
Nano_ST_0306_A1_20230216A	Ewing sarcoma	unknown	Ewing sarcoma	None	0.0075	0.9518	0.0129	0.0193	0.0084	0.4627	0.5373	0.9147	0.0853	0.3389	0.6611
Nano_ST_0307_A1_20230216A	Ewing sarcoma	unknown	Ewing sarcoma	None	0.0076	0.9524	0.0193	0.0115	0.0092	0.3976	0.6024	0.7765	0.2235	0.4138	0.5862
Nano_ST_0308_A1_20230216A	Ewing sarcoma	unknown	Ewing sarcoma	None	0.0185	0.8559	0.0637	0.053	0.0089	0.3102	0.6898	0.1181	0.8819	0.3913	0.6087
Nano_ST_0309_A1_20230216A	Ewing sarcoma	unknown	Rhabdomyosarcoma	fusion_negative	0.0123	0.398	0.0896	0.4797	0.0203	0.3344	0.6656	0.9618	0.0382	0.3226	0.6774
Nano_ST_0310_A1_20230216A	Ewing sarcoma	unknown	Ewing sarcoma	None	0.0086	0.9532	0.0097	0.0197	0.0087	0.377	0.623	0.8443	0.1557	0.3534	0.6466
Nano_ST_0311_A1_20230216A	Ewing sarcoma	unknown	Neuroblastoma	non_MYC	0.0174	0.2911	0.5449	0.1164	0.0301	0.115	0.885	0.9106	0.0894	0.3504	0.6496
Nano_ST_0313_A1_20230216A	Neuroblastoma	non_MYC	Neuroblastoma	non_MYC	0.0042	0.0234	0.9583	0.0105	0.0036	0.1021	0.8979	0.9118	0.0882	0.4001	0.5999
Nano_ST_0314_A1_20230216A	Neuroblastoma	non_MYC	Neuroblastoma	non_MYC	0.0056	0.0152	0.9376	0.0273	0.0143	0.0343	0.9657	0.9488	0.0512	0.4704	0.5296
Nano_ST_0315_A1_20230216A	Neuroblastoma	non_MYC	Neuroblastoma	non_MYC	0.0018	0.0015	0.9936	0.0018	0.0013	0.0783	0.9217	0.8349	0.1651	0.3901	0.6099
Nano_ST_0316_A1_20230216A	Neuroblastoma	non_MYC	Neuroblastoma	non_MYC	0.0063	0.0039	0.9396	0.0342	0.016	0.281	0.719	0.7946	0.2054	0.4536	0.5464
Nano_ST_0317_A1_20230216A	Neuroblastoma	non_MYC	Neuroblastoma	non_MYC	0.0028	0.0111	0.9771	0.0053	0.0038	0.0609	0.9391	0.9002	0.0998	0.3524	0.6476
Nano_ST_0319_A1_20230216A	Neuroblastoma	unknown	Neuroblastoma	non_MYC	0.0067	0.0535	0.9068	0.0227	0.0102	0.0747	0.9253	0.8835	0.1165	0.4549	0.5451
Nano_ST_0320_A1_20230216A	Neuroblastoma	unknown	Neuroblastoma	non_MYC	0.0244	0.0471	0.7288	0.1156	0.0842	0.2062	0.7938	0.6953	0.3047	0.3877	0.6123
Nano_ST_0321_A1_20230216A	Neuroblastoma	non_MYC	Neuroblastoma	non_MYC	0.002	0.0028	0.9866	0.007	0.0016	0.0344	0.9656	0.8936	0.1064	0.3766	0.6234
Nano_ST_0323_A1_20230216A	Neuroblastoma	non_MYC	Neuroblastoma	non_MYC	0.0043	0.0076	0.9518	0.0276	0.0087	0.1079	0.8921	0.9575	0.0425	0.2873	0.7127
Nano_ST_0324_A1_20230216A	Neuroblastoma	unknown	Neuroblastoma	non_MYC	0.0184	0.0222	0.8223	0.1226	0.0145	0.0921	0.9079	0.9496	0.0504	0.3656	0.6344
Nano_ST_0325_A1_20230216A	Neuroblastoma	non_MYC	Neuroblastoma	non_MYC	0.0017	0.0036	0.9879	0.0033	0.0036	0.0412	0.9588	0.9225	0.0775	0.3326	0.6674
Nano_ST_0326_A1_20230216A	Neuroblastoma	non_MYC	Neuroblastoma	non_MYC	0.0032	0.0066	0.9765	0.0042	0.0095	0.056	0.944	0.9664	0.0336	0.3141	0.6859
Nano_ST_0327_A1_20230216A	Neuroblastoma	non_MYC	Neuroblastoma	non_MYC	0.0028	0.0042	0.9867	0.0026	0.0038	0.0314	0.9686	0.3869	0.6131	0.3739	0.6261
Nano_ST_0328_A1_20230216A	Neuroblastoma	MYC	Neuroblastoma	non_MYC	0.0037	0.0116	0.9727	0.0098	0.0021	0.1037	0.8963	0.9583	0.0417	0.3495	0.6505
Nano_ST_0329_A1_20230216A	Neuroblastoma	unknown	Neuroblastoma	non_MYC	0.0018	0.0072	0.9201	0.0688	0.0021	0.1352	0.8648	0.8872	0.1128	0.3874	0.6126
Nano_ST_0330_A1_20230216A	Neuroblastoma	MYC	Neuroblastoma	MYC	0.004	0.0285	0.9384	0.017	0.0122	0.583	0.417	0.6853	0.3147	0.3037	0.6963
Nano_ST_0331_A1_20230216A	Neuroblastoma	non_MYC	Neuroblastoma	non_MYC	0.0025	0.0303	0.9551	0.01	0.0021	0.2546	0.7454	0.6825	0.3175	0.3528	0.6472
Nano_ST_0332_A1_20230216A	Rhabdomyosarcoma	fusion_negative	Rhabdomyosarcoma	fusion_negative	0.0084	0.032	0.0379	0.9079	0.0139	0.3152	0.6848	0.9932	0.0068	0.2144	0.7856
Nano_ST_0333_A1_20230216A	Rhabdomyosarcoma	fusion_positive	Rhabdomyosarcoma	fusion_positive	0.0049	0.0217	0.0128	0.9565	0.0042	0.2828	0.7172	0.0261	0.9739	0.3007	0.6993
Nano_ST_0334_A1_20230216A	Rhabdomyosarcoma	fusion_negative	Rhabdomyosarcoma	fusion_negative	0.004	0.0426	0.0185	0.93	0.0049	0.3056	0.6944	0.8926	0.1074	0.2451	0.7549
Nano_ST_0335_A1_20230216A	Rhabdomyosarcoma	fusion_negative	Rhabdomyosarcoma	fusion_negative	0.003	0.0274	0.0155	0.9473	0.0068	0.4117	0.5883	0.8681	0.1319	0.2881	0.7119
Nano_ST_0336_A1_20230216A	Rhabdomyosarcoma	fusion_positive	Rhabdomyosarcoma	fusion_negative	0.0051	0.0829	0.0602	0.8456	0.0062	0.2783	0.7217	0.7911	0.2089	0.2738	0.7262
Nano_ST_0337_A1_20230216A	Rhabdomyosarcoma	fusion_negative	Rhabdomyosarcoma	fusion_negative	0.0041	0.0323	0.0345	0.924	0.0051	0.2141	0.7859	0.9067	0.0933	0.2518	0.7482
Nano_ST_0338_A1_20230216A	Rhabdomyosarcoma	fusion_positive	Rhabdomyosarcoma	fusion_positive	0.0049	0.0107	0.0141	0.9654	0.0049	0.2895	0.7105	0.0281	0.9719	0.3296	0.6704
Nano_ST_0339_A1_20230216A	Rhabdomyosarcoma	fusion_positive	Rhabdomyosarcoma	fusion_positive	0.0086	0.0304	0.0396	0.9131	0.0083	0.2219	0.7781	0.1642	0.8358	0.3253	0.6747
Nano_ST_0340_A1_20230216A	Rhabdomyosarcoma	fusion_negative	Rhabdomyosarcoma	fusion_negative	0.005	0.0127	0.0278	0.9486	0.0058	0.1728	0.8272	0.9163	0.0837	0.245	0.755
Nano_ST_0341_A1_20230216A	Rhabdomyosarcoma	fusion_negative	Rhabdomyosarcoma	fusion_negative	0.0032	0.0305	0.034	0.9276	0.0048	0.2303	0.7697	0.961	0.039	0.2565	0.7435
Nano_ST_0342_A1_20230216A	Rhabdomyosarcoma	fusion_negative	Rhabdomyosarcoma	fusion_negative	0.0031	0.0162	0.0062	0.9638	0.0107	0.5124	0.4876	0.9177	0.0823	0.2094	0.7906
Nano_ST_0343_A1_20230216A	Rhabdomyosarcoma	fusion_positive	Rhabdomyosarcoma	fusion_positive	0.0032	0.0139	0.0134	0.9668	0.0027	0.3137	0.6863	0.0175	0.9825	0.3657	0.6343
Nano_ST_0345_A1_20230531A	Rhabdomyosarcoma	fusion_negative	Rhabdomyosarcoma	fusion_negative	0.0067	0.0147	0.0408	0.933	0.0048	0.1668	0.8332	0.9392	0.0608	0.2857	0.7143
Nano_ST_0346_A1_20230531A	Rhabdomyosarcoma	fusion_negative	Rhabdomyosarcoma	fusion_negative	0.0579	0.0393	0.3292	0.355	0.2186	0.1048	0.8952	0.95	0.05	0.609	0.391
Nano_ST_0347_A1_20230531A	Rhabdomyosarcoma	fusion_negative	Rhabdomyosarcoma	fusion_negative	0.0024	0.0043	0.005	0.9852	0.0032	0.326	0.674	0.9924	0.0076	0.2656	0.7344
Nano_ST_0348_A1_20230531A	Rhabdomyosarcoma	fusion_negative	Rhabdomyosarcoma	fusion_negative	0.0049	0.0117	0.015	0.9476	0.0209	0.2544	0.7456	0.9161	0.0839	0.4431	0.5569
Nano_ST_0338_A2_20230531A	Rhabdomyosarcoma	fusion_positive	Rhabdomyosarcoma	fusion_positive	0.0053	0.0029	0.0065	0.9749	0.0105	0.333	0.667	0.0538	0.9462	0.3628	0.6372
Nano_ST_0312_A2_20230531A	Neuroblastoma	non_MYC	Neuroblastoma	non_MYC	0.0073	0.0065	0.9524	0.0173	0.0164	0.0961	0.9039	0.9802	0.0198	0.352	0.648
Nano_ST_0318_A2_20230531A	Neuroblastoma	non_MYC	Neuroblastoma	non_MYC	0.0098	0.0068	0.8797	0.0353	0.0684	0.1372	0.8628	0.9423	0.0577	0.5	0.5
Nano_ST_0322_A2_20230531A	Neuroblastoma	unknown	Rhabdomyosarcoma	fusion_positive	0.0209	0.067	0.141	0.7537	0.0175	0.3712	0.6288	0.1727	0.8273	0.4054	0.5946
Nano_ST_0069_A2_20230531A	Wilms Tumor	Non-anaplastic	Rhabdomyosarcoma	fusion_negative	0.0116	0.0391	0.0732	0.5188	0.3573	0.8686	0.1314	0.934	0.066	0.8383	0.1617
Nano_ST_0068_A2_20230531A	Wilms Tumor	Anaplastic	Wilms Tumor	Non-anaplastic	0.017	0.0186	0.0607	0.2457	0.658	0.2584	0.7416	0.8658	0.1342	0.0669	0.9331

## Sheet: ST3 lymphoma_classification
name	true_type	predict_type	ALCL	B-ALL/LBL	Burkitt Lymphoma	Classic Hodgkin Lymphoma	DLBCL	NLPHL	TLL
Nano_Leuk_0260_A1_20211102A	B-ALL/LBL	B-ALL/LBL	0.0776	0.5787	0.1386	0.0314	0.0995	0.0456	0.0287
Nano_Leuk_0261_A1_20211102A	B-ALL/LBL	B-ALL/LBL	0.0458	0.6701	0.0853	0.0303	0.0958	0.0459	0.0268
Nano_Leuk_0262_A1_20211004A	B-ALL/LBL	B-ALL/LBL	0.0419	0.5475	0.1429	0.0594	0.1048	0.0529	0.0506
Nano_Leuk_0264_A1_20211102A	B-ALL/LBL	B-ALL/LBL	0.0437	0.7087	0.0789	0.0303	0.0661	0.0443	0.028
Nano_Leuk_0265_A1_20211004A	B-ALL/LBL	B-ALL/LBL	0.0348	0.7521	0.0647	0.0295	0.0528	0.0327	0.0335
Nano_Leuk_0266_A1_20211102A	B-ALL/LBL	B-ALL/LBL	0.0309	0.7357	0.0633	0.0288	0.0749	0.0346	0.0318
Nano_Leuk_0267_A1_20211102A	B-ALL/LBL	B-ALL/LBL	0.0554	0.6162	0.0887	0.0345	0.1304	0.0469	0.0278
Nano_Leuk_0268_A1_20211102A	B-ALL/LBL	B-ALL/LBL	0.0455	0.5434	0.2189	0.0195	0.1	0.0398	0.0328
Nano_Leuk_0269_A1_20211004A	B-ALL/LBL	B-ALL/LBL	0.0482	0.614	0.1064	0.0459	0.0986	0.051	0.0361
Nano_Leuk_0269_B1_20211102A	B-ALL/LBL	B-ALL/LBL	0.0716	0.5739	0.1155	0.0406	0.1126	0.0558	0.03
Nano_Leuk_0270_B1_20211102A	B-ALL/LBL	B-ALL/LBL	0.0713	0.5051	0.1243	0.0449	0.1686	0.0587	0.0271
Nano_Leuk_0271_A1_20211102A	B-ALL/LBL	B-ALL/LBL	0.0559	0.6748	0.0828	0.0331	0.0711	0.0572	0.0251
Nano_ST_0016_A1_20210706A	Burkitt Lymphoma	Burkitt Lymphoma	0.0412	0.0507	0.6561	0.0574	0.1134	0.0368	0.0444
Nano_ST_0017_A1_20210706A	Burkitt Lymphoma	Burkitt Lymphoma	0.0193	0.0208	0.8202	0.0271	0.0583	0.0306	0.0238
Nano_ST_0018_A1_20210706A	T-LBL	T-LBL	0.0779	0.1305	0.0933	0.1124	0.0723	0.1152	0.3984
Nano_ST_0019_A1_20210706A	Burkitt Lymphoma	Burkitt Lymphoma	0.0299	0.0457	0.5548	0.0791	0.18	0.0583	0.0522
Nano_ST_0020_A1_20210706A	T-LBL	DLBCL	0.0964	0.1473	0.1173	0.1069	0.2185	0.1806	0.133
Nano_ST_0021_A1_20210706A	Burkitt Lymphoma	Burkitt Lymphoma	0.0198	0.0273	0.8359	0.0293	0.0338	0.0319	0.0219
Nano_ST_0022_A1_20210706A	Burkitt Lymphoma	Burkitt Lymphoma	0.0332	0.0421	0.5626	0.0449	0.2204	0.0559	0.041
Nano_ST_0023_A1_20210706A	Burkitt Lymphoma	Burkitt Lymphoma	0.0314	0.0501	0.6205	0.0475	0.1582	0.0459	0.0464
Nano_ST_0024_A1_20210706A	T-LBL	Burkitt Lymphoma	0.065	0.19	0.23	0.1028	0.1531	0.0903	0.1689
Nano_ST_0033_A1_20211004A	Burkitt Lymphoma	Burkitt Lymphoma	0.0222	0.0392	0.835	0.0208	0.0429	0.0243	0.0156
Nano_ST_0034_A1_20211004A	Burkitt Lymphoma	Burkitt Lymphoma	0.0153	0.0211	0.8763	0.0217	0.0286	0.0248	0.0122
Nano_ST_0035_A1_20211004A	Burkitt Lymphoma	Burkitt Lymphoma	0.0213	0.052	0.8138	0.0209	0.0458	0.0253	0.0208
Nano_ST_0036_A1_20211004A	Burkitt Lymphoma	Burkitt Lymphoma	0.0335	0.0401	0.7688	0.0218	0.0898	0.0283	0.0175
Nano_ST_0037_A1_20211102A	Burkitt Lymphoma	Burkitt Lymphoma	0.036	0.0983	0.6673	0.0213	0.1311	0.0279	0.018
Nano_ST_0038_A1_20211102A	Burkitt Lymphoma	DLBCL	0.0433	0.1682	0.2463	0.0305	0.4466	0.0405	0.0247
Nano_ST_0039_A1_20211102A	Burkitt Lymphoma	Burkitt Lymphoma	0.0342	0.0368	0.6409	0.0369	0.1147	0.118	0.0185
Nano_ST_0040_A1_20211102A	Burkitt Lymphoma	NLPHL	0.0571	0.0347	0.2197	0.1514	0.1664	0.3477	0.023
Nano_ST_0041_A1_20211004A	Burkitt Lymphoma	Burkitt Lymphoma	0.0199	0.0207	0.872	0.0118	0.0359	0.0236	0.0161
Nano_ST_0042_A1_20211004A	Burkitt Lymphoma	Burkitt Lymphoma	0.024	0.0315	0.7535	0.0186	0.1297	0.0273	0.0154
Nano_ST_0043_A1_20211004A	Burkitt Lymphoma	Burkitt Lymphoma	0.0205	0.0271	0.851	0.0199	0.0433	0.024	0.0142
Nano_ST_0044_A1_20211004A	Burkitt Lymphoma	Burkitt Lymphoma	0.0196	0.0359	0.8455	0.0229	0.0346	0.0237	0.0178
Nano_ST_0045_A1_20211004A	Burkitt Lymphoma	Burkitt Lymphoma	0.0391	0.0253	0.813	0.0211	0.0546	0.031	0.0159
Nano_ST_0046_A1_20211004A	Burkitt Lymphoma	Burkitt Lymphoma	0.0188	0.031	0.8553	0.0195	0.0338	0.0245	0.0172
Nano_ST_0047_A1_20211004A	Burkitt Lymphoma	Burkitt Lymphoma	0.02	0.0286	0.8359	0.0167	0.0599	0.022	0.0169
Nano_ST_0048_A1_20211102A	Burkitt Lymphoma	Burkitt Lymphoma	0.0194	0.026	0.8571	0.0138	0.0519	0.0194	0.0123
Nano_ST_0049_A1_20211004A	Burkitt Lymphoma	Burkitt Lymphoma	0.0143	0.0197	0.8826	0.0168	0.0324	0.0188	0.0152
Nano_ST_0050_A1_20220220A	DLBCL	DLBCL	0.0235	0.0238	0.0509	0.0456	0.8063	0.0362	0.0137
Nano_ST_0051_A1_20220220A	DLBCL	DLBCL	0.0247	0.0223	0.0497	0.0298	0.8402	0.0192	0.0141
Nano_ST_0052_A1_20220220A	DLBCL	DLBCL	0.02	0.0174	0.038	0.0373	0.8277	0.0474	0.0122
Nano_ST_0053_A1_20220220A	DLBCL	DLBCL	0.0291	0.0332	0.0715	0.0541	0.7371	0.0554	0.0195
Nano_ST_0054_A1_20220220A	DLBCL	DLBCL	0.0157	0.0281	0.0501	0.0405	0.8224	0.027	0.0161
Nano_ST_0055_A1_20220220A	DLBCL	DLBCL	0.0347	0.0319	0.1095	0.0994	0.5833	0.1252	0.016
Nano_ST_0056_A1_20220220A	DLBCL	DLBCL	0.0283	0.0305	0.2258	0.0469	0.593	0.0613	0.0142
Nano_ST_0057_A1_20220220A	DLBCL	DLBCL	0.0377	0.0296	0.0594	0.0811	0.7038	0.0706	0.0178
Nano_ST_0058_A1_20220220A	DLBCL	DLBCL	0.0129	0.015	0.0261	0.0149	0.905	0.0155	0.0107
Nano_ST_0059_A1_20220220A	DLBCL	DLBCL	0.0195	0.0234	0.0818	0.0397	0.7799	0.0419	0.0137
Nano_ST_0060_A1_20220220A	DLBCL	DLBCL	0.0111	0.0182	0.0339	0.0232	0.8761	0.0249	0.0125
Nano_ST_0061_A1_20220220A	DLBCL	DLBCL	0.0178	0.0211	0.0202	0.0226	0.8864	0.0173	0.0146
Nano_ST_0062_A1_20220220A	DLBCL	DLBCL	0.0677	0.0428	0.0652	0.2579	0.4598	0.0757	0.0309
Nano_ST_0073_A1_20220420A	DLBCL	DLBCL	0.0203	0.0197	0.0461	0.0177	0.872	0.0142	0.0099
Nano_ST_0074_A1_20220420A	DLBCL	DLBCL	0.0591	0.0212	0.0244	0.0169	0.8429	0.0241	0.0115
Nano_ST_0075_A1_20220420A	DLBCL	DLBCL	0.0202	0.0199	0.0319	0.0112	0.8906	0.0172	0.009
Nano_ST_0076_A1_20220420A	DLBCL	DLBCL	0.0712	0.0269	0.0425	0.0268	0.7658	0.0536	0.0132
Nano_ST_0077_A1_20220420A	DLBCL	Burkitt Lymphoma	0.0537	0.0406	0.6235	0.0221	0.2109	0.0288	0.0204
Nano_ST_0078_A1_20220420A	DLBCL	DLBCL	0.0206	0.0235	0.0916	0.0145	0.8181	0.0194	0.0124
Nano_ST_0079_A1_20220420A	DLBCL	DLBCL	0.0253	0.0194	0.032	0.0102	0.8895	0.0146	0.009
Nano_ST_0080_A1_20220420A	DLBCL	DLBCL	0.0313	0.0434	0.0429	0.0102	0.8312	0.0221	0.0189
Nano_ST_0081_A1_20220420A	DLBCL	DLBCL	0.106	0.026	0.0432	0.0379	0.7263	0.0473	0.0133
Nano_ST_0082_A1_20220420A	DLBCL	DLBCL	0.0482	0.0301	0.0545	0.0145	0.8197	0.0226	0.0105
Nano_ST_0083_A1_20220420A	DLBCL	DLBCL	0.0333	0.0315	0.0341	0.0158	0.8462	0.0272	0.0119
Nano_ST_0084_A1_20220420A	DLBCL	DLBCL	0.0211	0.018	0.0238	0.0141	0.8901	0.021	0.0119
Nano_ST_0085_A1_20220420A	DLBCL	DLBCL	0.195	0.0477	0.1074	0.0469	0.4697	0.1092	0.0242
Nano_ST_0087_A1_20220420A	DLBCL	DLBCL	0.0179	0.0145	0.0214	0.0111	0.9096	0.0156	0.0099
Nano_ST_0088_A1_20220420A	DLBCL	DLBCL	0.0312	0.0201	0.0526	0.0142	0.8463	0.0252	0.0103
Nano_ST_0089_A1_20220420A	DLBCL	DLBCL	0.0216	0.0311	0.0242	0.0142	0.8786	0.0183	0.0121
Nano_ST_0090_A1_20220420A	DLBCL	DLBCL	0.0178	0.0268	0.027	0.0155	0.8779	0.0192	0.0156
Nano_ST_0091_A1_20220420A	DLBCL	DLBCL	0.0326	0.0155	0.035	0.0167	0.8686	0.0225	0.0091
Nano_ST_0093_A1_20220420A	DLBCL	DLBCL	0.0612	0.0378	0.2639	0.0201	0.5593	0.0407	0.017
Nano_ST_0094_A1_20220420A	DLBCL	DLBCL	0.0507	0.0473	0.0709	0.0352	0.7282	0.0438	0.0239
Nano_ST_0095_A1_20220420A	DLBCL	DLBCL	0.067	0.0306	0.0513	0.0256	0.7723	0.0308	0.0223
Nano_ST_0096_A1_20220420A	ALCL	DLBCL	0.2951	0.0557	0.1041	0.0364	0.3898	0.0986	0.0204
Nano_ST_0097_A1_20220420A	ALCL	ALCL	0.6071	0.0314	0.0763	0.0346	0.1809	0.0489	0.0209
Nano_ST_0098_A1_20220420A	ALCL	ALCL	0.4057	0.0642	0.0648	0.0456	0.2827	0.1085	0.0284
Nano_ST_0098_B1_20220420A	ALCL	ALCL	0.5245	0.0616	0.0929	0.0548	0.1584	0.0778	0.0299
Nano_ST_0098_C1_20220420A	ALCL	ALCL	0.6046	0.0554	0.0601	0.0392	0.1704	0.0462	0.0241
Nano_ST_0099_A1_20220420A	ALCL	ALCL	0.6229	0.0635	0.0535	0.0289	0.1572	0.0515	0.0225
Nano_ST_0100_A1_20220420A	ALCL	ALCL	0.7019	0.0463	0.0621	0.0311	0.0915	0.0453	0.0217
Nano_ST_0100_B1_20220420A	ALCL	ALCL	0.456	0.0717	0.0826	0.0335	0.2894	0.0428	0.024
Nano_ST_0101_A1_20220420A	ALCL	ALCL	0.4838	0.052	0.0715	0.0569	0.2488	0.0627	0.0243
Nano_ST_0101_B1_20220420A	ALCL	ALCL	0.4737	0.0501	0.0838	0.0569	0.2277	0.0805	0.0273
Nano_ST_0102_A1_20220420A	ALCL	DLBCL	0.2739	0.0524	0.1712	0.0759	0.2815	0.1217	0.0235
Nano_ST_0103_A1_20220420A	ALCL	ALCL	0.3066	0.053	0.1147	0.0977	0.2088	0.1948	0.0244
Nano_ST_0104_A1_20220420A	ALCL	ALCL	0.5269	0.0454	0.0809	0.0509	0.2211	0.0522	0.0226
Nano_ST_0119_A1_20221129A	Classical Hodgkin Lymphoma	Classical Hodgkin Lymphoma	0.0243	0.0258	0.0491	0.5733	0.0501	0.2541	0.0232
Nano_ST_0120_A1_20221129A	Classical Hodgkin Lymphoma	Classical Hodgkin Lymphoma	0.0252	0.0263	0.0353	0.5187	0.0526	0.312	0.03
Nano_ST_0121_A1_20221129A	Classical Hodgkin Lymphoma	Classical Hodgkin Lymphoma	0.0206	0.0201	0.034	0.7798	0.0498	0.0771	0.0187
Nano_ST_0122_B1_20221129A	Classical Hodgkin Lymphoma	Classical Hodgkin Lymphoma	0.022	0.0296	0.0565	0.7433	0.0692	0.0507	0.0287
Nano_ST_0123_A1_20221129A	Classical Hodgkin Lymphoma	Classical Hodgkin Lymphoma	0.0423	0.0375	0.079	0.6098	0.1403	0.0589	0.0322
Nano_ST_0124_A1_20221110A	Classical Hodgkin Lymphoma	Classical Hodgkin Lymphoma	0.0202	0.02	0.0331	0.8233	0.0337	0.0481	0.0216
Nano_ST_0125_A1_20221110A	Classical Hodgkin Lymphoma	Classical Hodgkin Lymphoma	0.0224	0.0236	0.0339	0.7944	0.0368	0.0673	0.0215
Nano_ST_0126_A1_20221110A	Classical Hodgkin Lymphoma	Classical Hodgkin Lymphoma	0.0185	0.0193	0.0266	0.8401	0.0296	0.0465	0.0194
Nano_ST_0127_A1_20221110A	Classical Hodgkin Lymphoma	Classical Hodgkin Lymphoma	0.0253	0.0207	0.031	0.7659	0.0314	0.1072	0.0185
Nano_ST_0128_A1_20221110A	Classical Hodgkin Lymphoma	Classical Hodgkin Lymphoma	0.0178	0.0205	0.0354	0.8144	0.0458	0.0453	0.0209
Nano_ST_0129_A1_20221110A	Classical Hodgkin Lymphoma	Classical Hodgkin Lymphoma	0.0169	0.0182	0.0271	0.8195	0.0331	0.0661	0.019
Nano_ST_0130_A1_20221110A	Classical Hodgkin Lymphoma	Classical Hodgkin Lymphoma	0.026	0.0228	0.0337	0.7538	0.0514	0.0917	0.0207
Nano_ST_0131_A1_20221110A	Classical Hodgkin Lymphoma	Classical Hodgkin Lymphoma	0.0163	0.0185	0.0247	0.8265	0.0346	0.0621	0.0173
Nano_ST_0132_A1_20221110A	Classical Hodgkin Lymphoma	Classical Hodgkin Lymphoma	0.021	0.0209	0.0284	0.7386	0.0443	0.1294	0.0174
Nano_ST_0133_A1_20221110A	Classical Hodgkin Lymphoma	NLPHL	0.0221	0.021	0.0898	0.1485	0.0336	0.6673	0.0177
Nano_ST_0134_A1_20221110A	Classical Hodgkin Lymphoma	NLPHL	0.0306	0.028	0.0498	0.3206	0.0704	0.4784	0.0222
Nano_ST_0135_A1_20221110A	Classical Hodgkin Lymphoma	NLPHL	0.0428	0.0236	0.1352	0.18	0.0744	0.5236	0.0204
Nano_ST_0136_A1_20221110A	NLPHL	NLPHL	0.0194	0.0333	0.0502	0.09	0.055	0.6904	0.0617
Nano_ST_0137_A1_20221110A	NLPHL	NLPHL	0.0215	0.023	0.0432	0.0429	0.0328	0.813	0.0236
Nano_ST_0138_A1_20221110A	NLPHL	NLPHL	0.0456	0.0381	0.048	0.1187	0.0854	0.6252	0.039
Nano_ST_0139_A1_20221110A	NLPHL	NLPHL	0.0203	0.0253	0.0382	0.0645	0.0319	0.7965	0.0233
Nano_ST_0140_A1_20221110A	NLPHL	Classical Hodgkin Lymphoma	0.0273	0.0247	0.0365	0.5752	0.0532	0.2567	0.0264
Nano_ST_0141_A1_20221110A	NLPHL	NLPHL	0.0335	0.0264	0.0515	0.1137	0.0832	0.6651	0.0265
Nano_ST_0142_A1_20221110A	NLPHL	NLPHL	0.0271	0.0262	0.0408	0.0356	0.041	0.8065	0.0229
Nano_ST_0143_A1_20221110A	NLPHL	NLPHL	0.0225	0.0231	0.0344	0.2481	0.036	0.6159	0.02
Nano_ST_0144_A1_20221110A	NLPHL	NLPHL	0.023	0.0218	0.0303	0.079	0.037	0.7899	0.0191
Nano_ST_0145_A1_20221110A	NLPHL	NLPHL	0.027	0.0222	0.0377	0.0578	0.0425	0.7958	0.017
Nano_ST_0146_A1_20221110A	NLPHL	NLPHL	0.023	0.0227	0.0388	0.0444	0.031	0.8184	0.0218
Nano_ST_0147_A1_20221110A	NLPHL	Burkitt Lymphoma	0.0398	0.0364	0.5051	0.2832	0.0726	0.036	0.0268
Nano_ST_0148_A1_20221110A	NLPHL	NLPHL	0.0264	0.0218	0.0351	0.2408	0.0396	0.6162	0.0202
Nano_ST_0149_A1_20221110A	NLPHL	NLPHL	0.0207	0.0199	0.0405	0.0561	0.0341	0.8085	0.0201

## Sheet: ST4 sequencing_statistics
seq_id	n_seqs	total_size	avg_size	median	maximum	N50	unique_genes	shannon_entropy
Nano_ST_0001_A1_20210513A	82235	36981874	449.71	392	4307	512	29651	11.538
Nano_ST_0002_A1_20210513A	220517	70346320	319.006	274	14263	339	52091	12.4888
Nano_ST_0003_A1_20210513A	462095	139739552	302.404	265	11060	309	74471	13.1399
Nano_ST_0004_A1_20210513A	179187	62585474	349.275	292	4755	330	55699	13.1308
Nano_ST_0005_A1_20210513A	172167	62401091	362.445	309	73317	385	54240	12.8737
Nano_ST_0006_A1_20210513A	153542	49743612	323.974	287	4889	312	51650	13.1814
Nano_ST_0007_A1_20210513A	132770	47502247	357.778	313	3289	356	48446	12.7524
Nano_ST_0008_A1_20210513A	542139	181666294	335.092	287	4953	338	77619	13.0085
Nano_ST_0009_A1_20210513A	140212	45977526	327.914	286	2692	340	40726	11.3166
Nano_ST_0010_A1_20210513A	374583	121925183	325.496	270	63568	342	67604	13.2412
Nano_ST_0011_A1_20210513A	543297	156128441	287.372	251	41982	293	76299	13.3006
Nano_ST_0012_A1_20210513A	506238	157317527	310.758	267	29973	309	78805	13.568
Nano_ST_0013_A1_20210513A	453009	135996773	300.208	263	3484	301	70557	12.87
Nano_ST_0014_A1_20210513A	126735	45131175	356.107	314	2856	358	45169	12.0452
Nano_ST_0015_A1_20210513A	253655	78386020	309.026	269	16402	323	54854	12.3966
Nano_ST_0001_A2_20210706A	324309	143477229	442.409	375	16760	625	58016	12.4423
Nano_ST_0002_A2_20210706A	559284	161366577	288.524	151	312019	561	75408	13.3981
Nano_ST_0003_A2_20210706A	239911	91010298	379.35	203	15054	679	58624	13.3622
Nano_ST_0004_A2_20210706A	255658	102125723	399.462	252	74762	677	62647	13.5285
Nano_ST_0005_A2_20210706A	257689	106827237	414.559	268	16581	669	63942	13.7512
Nano_ST_0006_A2_20210706A	157786	86290705	546.884	428	6171	841	47103	13.1199
Nano_ST_0007_A2_20210706A	281595	116695310	414.408	271	34581	681	64642	13.3262
Nano_ST_0008_A2_20210706A	60606	31569484	520.897	399	14246	824	27548	12.6866
Nano_ST_0009_A2_20210706A	94108	43718760	464.559	350	6965	762	34980	12.768
Nano_ST_0010_A2_20210706A	194925	70042262	359.329	196	15914	678	54833	13.7528
Nano_ST_0011_A2_20210706A	119851	51061108	426.038	257	8894	793	38763	12.964
Nano_ST_0012_A2_20210706A	97996	51018010	520.613	408	10309	796	39858	13.2267
Nano_ST_0013_A2_20210706A	165909	77303431	465.939	362	10715	681	49692	13.2672
Nano_ST_0014_A2_20210706A	302328	142648272	471.833	366	15817	657	65750	13.3959
Nano_ST_0013_A2_20210706B	249883	105753654	423.213	320	31744	617	58041	13.2272
Nano_ST_0014_A2_20210706B	291476	149224997	511.963	393	16199	750	63370	13.1544
Nano_ST_0013_A2_20210706C	110494	54784886	495.818	388	10107	766	39784	13.0098
Nano_ST_0014_A2_20210706C	113090	50290530	444.695	313	62961	731	39168	12.8618
Nano_ST_0001_B1_20211014A	236019	32788330	138.922	108	234655	151	42847	12.8849
Nano_ST_0002_B1_20211014A	333501	44437502	133.245	100	103792	145	53015	13.7962
Nano_ST_0003_B1_20211014A	161680	24038225	148.678	121	40912	172	38271	13.4314
Nano_ST_0004_B1_20211014A	511364	74420573	145.533	120	104649	160	70032	13.7076
Nano_ST_0006_B1_20211014A	524148	66865705	127.57	95	111272	139	60985	13.9156
Nano_ST_0007_B1_20211014A	237094	32343182	136.415	102	269500	148	38839	13.3478
Nano_ST_0008_B1_20211014A	403112	60228076	149.408	122	130640	170	63789	13.9524
Nano_ST_0009_B1_20211014A	360445	56808886	157.608	131	396530	177	63424	13.1464
Nano_ST_0010_B1_20211014A	285053	42999538	150.848	130	57427	165	58980	14.0535
Nano_ST_0011_B1_20211014A	330399	46598296	141.036	113	303325	155	56474	13.9255
Nano_ST_0012_B1_20211014A	223323	37483819	167.846	143	98069	191	57134	13.7819
Nano_ST_0013_B1_20211014A	321927	47141172	146.434	116	88176	165	56148	13.3594
Nano_ST_0014_B1_20211014A	243894	35798267	146.778	110	322225	161	42858	13.4493
Nano_ST_0015_B1_20211014A	376586	50301715	133.573	102	77534	146	53870	13.8307
Nano_ST_0016_A1_20210706A	95045	9133363	96.0951	85	31817	115	32435	12.9993
Nano_ST_0017_A1_20210706A	105920	10467255	98.8223	87	74137	118	34267	13.1098
Nano_ST_0018_A1_20210706A	52539	5451526	103.762	92	15538	125	24010	12.9908
Nano_ST_0019_A1_20210706A	70661	7373653	104.353	92	2768	123	30029	13.4091
Nano_ST_0020_A1_20210706A	102295	10793947	105.518	91	28812	128	36705	13.3977
Nano_ST_0021_A1_20210706A	155612	17752414	114.081	98	29244	137	45390	13.2934
Nano_ST_0022_A1_20210706A	239277	18109105	75.6826	66	141065	90	42247	12.9989
Nano_ST_0023_A1_20210706A	48568	5195625	106.976	87	102468	133	21587	12.6825
Nano_ST_0024_A1_20210706A	64679	6092679	94.1987	82	8108	117	25466	13.3223
Nano_ST_0033_A1_20211004A	515545	90850699	176.223	152	11717	191	63433	13.3489
Nano_ST_0034_A1_20211004A	880172	176099790	200.074	176	20055	213	85313	12.5465
Nano_ST_0035_A1_20211004A	685997	121910817	177.713	158	47108	189	77249	14.0052
Nano_ST_0036_A1_20211004A	572882	100516091	175.457	160	48918	183	74309	13.6857
Nano_ST_0037_A1_20211102A	834680	222150940	266.151	228	188428	263	79606	12.9479
Nano_ST_0038_A1_20211102A	1480126	369628796	249.728	216	307879	241	92494	13.912
Nano_ST_0039_A1_20211102A	929614	233881601	251.59	215	184375	244	58045	8.8088
Nano_ST_0040_A1_20211102A	502202	127283382	253.451	210	218841	245	31811	5.93994
Nano_ST_0041_A1_20211004A	322613	49938660	154.794	135	2234	163	50140	13.4853
Nano_ST_0042_A1_20211004A	506937	86434355	170.503	151	17822	179	67520	13.5015
Nano_ST_0043_A1_20211004A	579553	108755376	187.654	161	41531	200	70805	12.9593
Nano_ST_0044_A1_20211004A	718517	159604172	222.13	188	120732	244	85282	13.3208
Nano_ST_0045_A1_20211004A	451449	69732420	154.464	135	26876	162	57274	13.555
Nano_ST_0046_A1_20211004A	277009	51582455	186.212	160	7945	201	56747	13.319
Nano_ST_0047_A1_20211004A	225008	43874042	194.989	164	75258	215	51451	13.0203
Nano_ST_0048_A1_20211102A	659509	169753282	257.393	219	297660	251	65760	12.7191
Nano_ST_0049_A1_20211004A	319708	64627174	202.144	175	2001	220	61513	13.1152
Nano_ST_0050_A1_20220220A	413819	52712538	127.381	109	275568	157	62138	13.0286
Nano_ST_0051_A1_20220220A	550315	65512537	119.046	99	109105	153	66957	12.8796
Nano_ST_0052_A1_20220220A	377843	52934756	140.097	119	151947	177	59250	12.9981
Nano_ST_0053_A1_20220220A	741940	102704583	138.427	119	244782	166	82859	13.5299
Nano_ST_0054_A1_20220220A	610097	82624353	135.428	115	185934	166	76606	13.6848
Nano_ST_0055_A1_20220220A	275356	34829817	126.49	106	200741	157	44988	11.6227
Nano_ST_0056_A1_20220220A	413165	58060068	140.525	119	174378	169	60948	11.3545
Nano_ST_0057_A1_20220220A	343114	43465465	126.679	105	115628	166	51505	12.7537
Nano_ST_0058_A1_20220220A	408402	45495803	111.4	93	230704	141	50456	13.7672
Nano_ST_0059_A1_20220220A	489176	63898083	130.624	110	416891	159	63546	12.2292
Nano_ST_0060_A1_20220220A	303865	38544725	126.848	104	234527	157	54190	13.598
Nano_ST_0061_A1_20220220A	281344	42218037	150.058	129	186939	185	59746	13.647
Nano_ST_0062_A1_20220220A	346477	50048095	144.449	122	385948	177	61524	13.4997
Nano_ST_0063_A1_20220220A	371760	57172725	153.789	132	167401	186	67943	13.6215
Nano_ST_0064_A1_20220220A	319947	42366607	132.418	114	86865	163	59932	13.5094
Nano_ST_0066_A1_20220220A	469900	69829109	148.604	126	108953	186	71771	13.8388
Nano_ST_0067_A1_20220220A	287198	37061902	129.047	112	84438	157	52149	13.6855
Nano_ST_0072_A1_20220220A	354814	47552793	134.022	115	151985	164	57433	13.3959
Nano_ST_0073_A1_20220420A	400670	97710647	243.868	211	111917	234	58839	13.0995
Nano_ST_0074_A1_20220420A	562339	140725390	250.25	219	164372	243	73285	13.9041
Nano_ST_0075_A1_20220420A	569176	144580845	254.018	216	81657	245	67509	13.1279
Nano_ST_0076_A1_20220420A	731805	178335667	243.693	211	330984	232	74007	13.0273
Nano_ST_0077_A1_20220420A	567348	137028592	241.525	210	226764	227	63019	13.6742
Nano_ST_0078_A1_20220420A	635605	158054870	248.668	217	226580	238	67623	13.2722
Nano_ST_0079_A1_20220420A	527372	127393961	241.564	210	386343	231	62469	13.0214
Nano_ST_0080_A1_20220420A	804589	220551005	274.116	236	427964	270	83627	13.24
Nano_ST_0081_A1_20220420A	502730	120671582	240.033	209	152173	229	59292	11.9349
Nano_ST_0082_A1_20220420A	408946	100679263	246.192	214	174121	237	60804	13.3532
Nano_ST_0083_A1_20220420A	665595	175727743	264.016	229	162654	258	80428	13.5859
Nano_ST_0084_A1_20220420A	410244	95314166	232.335	199	76843	218	39388	12.0297
Nano_ST_0085_A1_20220420A	564310	135080034	239.372	207	732313	226	57900	11.3899
Nano_ST_0087_A1_20220420A	540061	141339654	261.711	226	259013	254	68197	13.3367
Nano_ST_0088_A1_20220420A	655999	169222468	257.961	220	109049	251	60489	11.006
Nano_ST_0089_A1_20220420A	504939	139200992	275.679	232	58266	274	68220	13.2169
Nano_ST_0090_A1_20220420A	619511	183229293	295.764	258	409703	297	81324	13.6322
Nano_ST_0091_A1_20220420A	468619	106209037	226.643	199	352460	211	48384	13.0726
Nano_ST_0093_A1_20220420A	495608	120194502	242.519	210	411110	230	60045	11.9907
Nano_ST_0094_A1_20220420A	122008	25833039	211.732	192	166480	198	7067	10.7184
Nano_ST_0095_A1_20220420A	204600	44598478	217.979	195	80748	204	20735	12.56
Nano_ST_0096_A1_20220420A	358163	79430419	221.772	198	124808	208	40122	11.7993
Nano_ST_0097_A1_20220420A	399454	85188848	213.263	193	257238	201	36490	11.8526
Nano_ST_0098_A1_20220420A	221442	58472724	264.054	204	238234	233	33968	12.025
Nano_ST_0098_B1_20220420A	286531	79611353	277.846	216	112695	252	44694	11.8422
Nano_ST_0098_C1_20220420A	236670	62223878	262.914	204	126531	230	35567	12.7308
Nano_ST_0099_A1_20220420A	202660	50931827	251.317	195	110184	212	21358	11.9171
Nano_ST_0100_A1_20220420A	338501	88508921	261.473	202	313312	226	36202	11.8249
Nano_ST_0100_B1_20220420A	229352	58242030	253.942	199	190089	215	24601	12.1245
Nano_ST_0101_A1_20220420A	244960	63623420	259.73	200	283912	227	31587	11.2943
Nano_ST_0101_B1_20220420A	334898	92168139	275.213	214	144733	253	51912	12.3547
Nano_ST_0102_A1_20220420A	235763	62662502	265.786	204	135499	234	30461	10.4964
Nano_ST_0103_A1_20220420A	344183	92050003	267.445	206	139729	240	42675	11.3991
Nano_ST_0104_A1_20220420A	241348	65356882	270.799	209	177160	246	39228	11.8975
Nano_ST_0105_A1_20220420A	224494	62403678	277.975	220	146941	261	46674	13.3836
Nano_ST_0106_A1_20220420A	233649	62390302	267.026	208	50543	242	39942	13.299
Nano_ST_0107_A1_20220420A	243431	66459760	273.013	211	109932	249	40738	13.2306
Nano_ST_0108_A1_20220420A	322822	91824834	284.444	225	95912	260	57021	13.7224
Nano_ST_0109_A1_20220420A	235860	64054588	271.579	212	172735	248	42752	13.2742
Nano_ST_0110_A1_20220420A	362101	107122149	295.835	233	158165	281	63042	13.5426
Nano_ST_0111_A1_20220420A	353387	102023941	288.703	226	347755	270	57767	13.4956
Nano_ST_0112_A1_20220420A	285843	82485643	288.57	220	561222	269	48719	13.2082
Nano_ST_0113_A1_20220420A	245221	73019320	297.769	234	157559	282	53867	13.6544
Nano_ST_0114_A1_20220420A	280673	81543787	290.53	225	95584	272	51433	13.2678
Nano_ST_0115_A1_20220420A	294965	84090971	285.088	221	94766	270	48509	13.3494
Nano_ST_0116_A1_20220420A	260280	82025766	315.144	248	89085	323	53659	13.3666
Nano_ST_0117_A1_20220420A	188871	54369185	287.864	222	107915	277	42017	12.8268
Nano_ST_0118_A1_20220420A	368138	111626505	303.219	239	105444	297	63850	13.3192
Nano_ST_0105_A2_20220701A	311627	77566865	248.909	208	111743	239	44980	13.0047
Nano_ST_0106_A2_20220701A	349692	84649888	242.07	201	58654	226	43866	13.0321
Nano_ST_0107_A2_20220701A	236266	57476432	243.27	199	146879	229	31475	12.8446
Nano_ST_0108_A2_20220701A	330536	78081183	236.226	197	41301	221	42156	13.4114
Nano_ST_0109_A2_20220701A	350595	87006005	248.167	203	150068	234	44578	12.941
Nano_ST_0110_A2_20220701A	342839	85661173	249.858	205	83615	239	46534	13.1945
Nano_ST_0111_A2_20220701A	265009	64989148	245.234	203	131572	235	40761	13.1405
Nano_ST_0112_A2_20220701A	254993	63523764	249.12	204	25624	240	35361	12.9067
Nano_ST_0113_A2_20220701A	247107	63374551	256.466	213	133243	245	40330	12.8038
Nano_ST_0114_A2_20220701A	245417	59201133	241.227	199	89938	229	38205	12.9355
Nano_ST_0115_A2_20220701A	308086	72816544	236.351	195	30748	222	39128	12.7467
Nano_ST_0116_A2_20220701A	220763	53564616	242.634	200	113587	234	34391	12.6126
Nano_ST_0117_A2_20220701A	232188	55281295	238.089	197	41180	227	35913	12.5033
Nano_ST_0118_A2_20220701A	225242	55850161	247.956	206	36922	245	40646	12.7792
Nano_ST_0119_A1_20221129A	1194550	167247280	140.009	118	40675	175	98354	13.8961
Nano_ST_0120_A1_20221129A	1228807	137910073	112.231	97	11639	135	92169	13.9211
Nano_ST_0121_A1_20221129A	1425962	192443491	134.957	115	10897	163	104588	13.6339
Nano_ST_0122_B1_20221129A	1183398	200658191	169.561	139	8606	213	101409	13.8704
Nano_ST_0123_A1_20221129A	1287799	154398950	119.894	104	11566	143	93596	13.911
Nano_ST_0124_A1_20221110A	2505890	284971318	113.721	103	374808	133	114732	13.7137
Nano_ST_0125_A1_20221110A	2476120	380920204	153.838	136	67900	179	123265	13.604
Nano_ST_0126_A1_20221110A	3355500	417122210	124.31	110	56527	148	124502	13.1519
Nano_ST_0127_A1_20221110A	3744864	452878105	120.933	108	170924	140	132903	12.9154
Nano_ST_0128_A1_20221110A	3259239	425045364	130.412	114	96442	156	125799	13.5209
Nano_ST_0129_A1_20221110A	2778362	425881602	153.285	125	36103	188	119478	12.405
Nano_ST_0130_A1_20221110A	873023	89179344	102.15	87	166377	127	84763	12.5932
Nano_ST_0131_A1_20221110A	3498314	636942864	182.071	136	258081	251	135356	13.1181
Nano_ST_0132_A1_20221110A	2759670	323068923	117.068	101	79037	145	120158	13.4948
Nano_ST_0133_A1_20221110A	2859337	333773782	116.731	93	206107	149	115378	10.9437
Nano_ST_0134_A1_20221110A	4049812	535676790	132.272	109	61083	165	135212	12.2952
Nano_ST_0135_A1_20221110A	3242660	267368753	82.4535	69	53958	102	92369	9.02228
Nano_ST_0136_A1_20221110A	2926908	366624061	125.26	109	77277	152	119957	13.9494
Nano_ST_0137_A1_20221110A	2996702	296519956	98.9488	86	133741	123	110660	13.6074
Nano_ST_0138_A1_20221110A	3670448	298290972	81.2683	72	100281	100	112315	13.375
Nano_ST_0139_A1_20221110A	3679173	429726082	116.8	102	123325	140	128017	13.3945
Nano_ST_0140_A1_20221110A	3436100	481491373	140.127	116	357915	174	131522	12.8173
Nano_ST_0141_A1_20221110A	2969195	276872886	93.2485	81	110200	118	105562	13.8415
Nano_ST_0142_A1_20221110A	3926525	349849898	89.0991	78	293489	110	119271	13.3279
Nano_ST_0143_A1_20221110A	3056871	381230021	124.712	109	206510	149	122534	13.2287
Nano_ST_0144_A1_20221110A	2683755	256516887	95.5813	80	596329	117	107318	13.6844
Nano_ST_0145_A1_20221110A	3436407	297433219	86.5535	77	109678	107	113010	13.0647
Nano_ST_0146_A1_20221110A	2954985	229930326	77.811	68	218128	93	97688	13.4448
Nano_ST_0147_A1_20221110A	3831358	321983659	84.039	74	633346	106	71906	5.13904
Nano_ST_0148_A1_20221110A	4158327	413126138	99.3491	85	482281	122	128041	12.6511
Nano_ST_0149_A1_20221110A	2927082	253455890	86.59	77	354306	109	103422	13.7095
Nano_ST_0292_A1_20230216A	334086	79816252	238.909	229	114827	246	57856	13.3071
Nano_ST_0293_A1_20230216A	392793	87718679	223.32	211	124203	225	50571	13.273
Nano_ST_0294_A1_20230216A	326525	72763920	222.843	209	100038	223	46639	13.3396
Nano_ST_0295_A1_20230216A	442162	101602299	229.785	216	155942	231	60663	13.1544
Nano_ST_0296_A1_20230216A	423031	98617034	233.12	221	68145	236	60632	13.4269
Nano_ST_0297_A1_20230216A	306946	67315426	219.307	204	146488	218	44611	13.1681
Nano_ST_0298_A1_20230216A	336630	69170343	205.479	194	28371	204	38671	11.7222
Nano_ST_0300_A1_20230216A	440532	93842333	213.02	203	61936	213	47383	12.9901
Nano_ST_0301_A1_20230216A	391872	83170425	212.239	202	24760	212	43021	12.3788
Nano_ST_0302_A1_20230216A	363411	77859139	214.245	204	50078	216	51070	12.9941
Nano_ST_0304_A1_20230216A	377708	76219165	201.794	191	495339	199	37711	12.6099
Nano_ST_0305_A1_20230216A	490845	107899441	219.824	205	192685	219	54341	12.4358
Nano_ST_0306_A1_20230216A	507800	123534216	243.273	222	359844	244	67561	13.2343
Nano_ST_0307_A1_20230216A	337785	64802372	191.845	186	279152	191	20506	12.1893
Nano_ST_0308_A1_20230216A	211421	38250539	180.921	175	56958	179	10393	12.2088
Nano_ST_0309_A1_20230216A	387325	80796534	208.601	195	124369	206	41780	12.6689
Nano_ST_0310_A1_20230216A	517949	108108292	208.724	199	34622	208	53404	13.2151
Nano_ST_0311_A1_20230216A	586786	121094551	206.369	198	120417	206	54637	13.4263
Nano_ST_0313_A1_20230216A	304474	57460042	188.719	181	233584	187	20445	11.9256
Nano_ST_0314_A1_20230216A	248075	45867955	184.896	181	65235	185	12168	11.6991
Nano_ST_0315_A1_20230216A	267021	49409593	185.04	181	46698	185	9746	10.6885
Nano_ST_0316_A1_20230216A	238090	44375313	186.38	181	121251	186	14412	12.0857
Nano_ST_0317_A1_20230216A	270709	52749208	194.856	187	120873	194	27095	12.1429
Nano_ST_0319_A1_20230216A	386437	74752375	193.44	186	185542	192	27746	12.2181
Nano_ST_0320_A1_20230216A	166301	33600697	202.047	195	55291	205	29150	12.6823
Nano_ST_0321_A1_20230216A	200559	37934445	189.144	184	97046	191	16911	11.8293
Nano_ST_0323_A1_20230216A	284970	54960842	192.865	186	175191	192	24953	12.4962
Nano_ST_0324_A1_20230216A	291808	57785939	198.027	191	163951	197	26504	12.1212
Nano_ST_0325_A1_20230216A	283281	55509100	195.951	189	139712	195	25996	12.508
Nano_ST_0326_A1_20230216A	273552	51778745	189.283	183	38471	189	24546	12.3269
Nano_ST_0327_A1_20230216A	227168	42322945	186.307	182	9244	187	11137	11.6817
Nano_ST_0328_A1_20230216A	266232	51145323	192.108	185	114638	191	22536	11.8216
Nano_ST_0329_A1_20230216A	256495	48037926	187.286	181	70148	186	13294	11.755
Nano_ST_0330_A1_20230216A	477414	96457944	202.043	193	157384	200	42247	13.1285
Nano_ST_0331_A1_20230216A	384957	75610696	196.413	190	79596	196	31102	11.8986
Nano_ST_0332_A1_20230216A	532416	119419148	224.297	209	87250	225	63489	13.4231
Nano_ST_0333_A1_20230216A	289048	68768881	237.915	217	75204	239	50235	12.9783
Nano_ST_0334_A1_20230216A	334654	73627959	220.012	207	164513	222	48727	12.5717
Nano_ST_0335_A1_20230216A	253369	50280567	198.448	183	175691	191	25513	12.9792
Nano_ST_0336_A1_20230216A	355185	69676956	196.171	184	43075	192	28242	12.6988
Nano_ST_0337_A1_20230216A	575974	122091819	211.975	203	124799	212	54857	13.2581
Nano_ST_0338_A1_20230216A	438682	96227529	219.356	205	53602	218	51764	12.9046
Nano_ST_0339_A1_20230216A	636192	146948313	230.981	217	239914	231	64106	11.9443
Nano_ST_0340_A1_20230216A	252110	50334348	199.652	190	73978	198	30053	12.8357
Nano_ST_0341_A1_20230216A	369371	71198372	192.756	186	101638	191	25307	12.6675
Nano_ST_0342_A1_20230216A	641901	154648913	240.923	229	134245	243	75789	13.9131
Nano_ST_0343_A1_20230216A	591351	125229475	211.768	199	79888	210	51528	13.5075
Nano_ST_0344_A1_20230531A	498605	92774909	186.069	184	5215	185	1749	10.0192
Nano_ST_0345_A1_20230531A	1146347	237030518	206.77	197	33910	201	72553	13.0365
Nano_ST_0346_A1_20230531A	1175036	236688276	201.431	196	152589	198	54799	12.8886
Nano_ST_0347_A1_20230531A	923282	191275016	207.169	198	19216	202	65330	13.421
Nano_ST_0348_A1_20230531A	986721	205370730	208.135	200	12708	203	72291	13.4651
Nano_ST_0338_A2_20230531A	904617	188868946	208.783	199	11015	203	69492	13.4894
Nano_ST_0312_A2_20230531A	782045	157730782	201.69	195	1873	198	58249	13.277
Nano_ST_0318_A2_20230531A	68918	13445806	195.099	192	1905	193	3842	10.5161
Nano_ST_0322_A2_20230531A	449343	83690122	186.25	184	3119	185	3252	9.93448
Nano_ST_0069_A2_20230531A	1090361	233211600	213.885	203	270588	208	77439	13.8349
Nano_ST_0068_A2_20230531A	1087264	223782648	205.822	198	301197	201	70101	13.6456
Nano_Leuk_0260_A1_20211102A	1371180	356436224	259.949	227	264888	253	98496	13
Nano_Leuk_0261_A1_20211102A	1136684	307092607	270.165	231	212180	262	95874	13.5
Nano_Leuk_0262_A1_20211004A	1153509	300097163	260.16	228	15700	288	104013	13.6
Nano_Leuk_0263_B1_20211102A	58124	16083915	276.717	225	129748	272	17833	12.2
Nano_Leuk_0264_A1_20211102A	1050318	280712028	267.264	231	325053	262	88026	13.2
Nano_Leuk_0265_A1_20211004A	644870	133592756	207.162	183	413984	224	83671	13.9
Nano_Leuk_0266_A1_20211102A	514622	138347768	268.834	230	244738	262	67904	14.1
Nano_Leuk_0267_A1_20211102A	621885	158541244	254.937	219	255395	246	64058	13.6
Nano_Leuk_0268_A1_20211102A	536887	138949204	258.805	224	286199	251	67598	13
Nano_Leuk_0269_A1_20211004A	717672	172978220	241.027	209	10981	269	92396	13.6
Nano_Leuk_0269_B1_20211102A	833266	239765573	287.742	252	161589	295	85863	12.9
Nano_Leuk_0270_B1_20211102A	662076	181118023	273.561	236	130099	270	78480	13
Nano_Leuk_0271_A1_20211102A	726013	192179366	264.705	228	250255	257	76734	13.1

## Sheet: ST5 MYCN
sample	status	MYCN TPM	predict	MNA	non-MNA	NAGK TPM (ctrl gene)	M/N	M/N prediction >=5
Nano_ST_0005_A1_20210513A	MYC	1254.46	non_MYC	0.45	0.55	40.47	30.9973	MYC
Nano_ST_0011_A1_20210513A	MYC	991.45	MYC	0.5799	0.4201	44.51	22.2748	MYC
Nano_ST_0005_A2_20210706A	MYC	669.67	MYC	0.5	0.5	83.94	7.97796	MYC
Nano_ST_0011_A2_20210706A	MYC	664.5	MYC	0.8169	0.1831	67.81	9.79944	MYC
Nano_ST_0011_B1_20211014A	MYC	1287.88	MYC	0.6684	0.3316	29.05	44.3332	MYC
Nano_ST_0328_A1_20230216A	MYC	221.56	non_MYC	0.1037	0.8963	44.31	5.00023	MYC
Nano_ST_0330_A1_20230216A	MYC	198.3	MYC	0.583	0.417	61.01	3.25029	non_MYC
Nano_ST_0004_A1_20210513A	non_MYC	36.51	non_MYC	0.1139	0.8861	56.6	0.645053	non_MYC
Nano_ST_0010_A1_20210513A	non_MYC	339.5	MYC	0.635	0.365	52.68	6.44457	MYC
Nano_ST_0015_A1_20210513A	non_MYC	50.53	non_MYC	0.4357	0.5643	40.91	1.23515	non_MYC
Nano_ST_0004_A2_20210706A	non_MYC	18.05	non_MYC	0.1798	0.8202	78.21	0.230789	non_MYC
Nano_ST_0010_A2_20210706A	non_MYC	219.8	non_MYC	0.3526	0.6474	101.11	2.17387	non_MYC
Nano_ST_0004_B1_20211014A	non_MYC	120.57	non_MYC	0.1553	0.8447	26.79	4.50056	non_MYC
Nano_ST_0010_B1_20211014A	non_MYC	735.06	non_MYC	0.3893	0.6107	99.82	7.36385	MYC
Nano_ST_0015_B1_20211014A	non_MYC	126.05	MYC	0.5	0.5	49.02	2.5714	non_MYC
Nano_ST_0313_A1_20230216A	non_MYC	0	non_MYC	0.1021	0.8979	0		non_MYC
Nano_ST_0314_A1_20230216A	non_MYC	98.78	non_MYC	0.0343	0.9657	98.78	1	non_MYC
Nano_ST_0315_A1_20230216A	non_MYC	0	non_MYC	0.0783	0.9217	0		non_MYC
Nano_ST_0316_A1_20230216A	non_MYC	0	non_MYC	0.281	0.719	247.74	0	non_MYC
Nano_ST_0317_A1_20230216A	non_MYC	0	non_MYC	0.0609	0.9391	32.52	0	non_MYC
Nano_ST_0321_A1_20230216A	non_MYC	0	non_MYC	0.0344	0.9656	0		non_MYC
Nano_ST_0323_A1_20230216A	non_MYC	0	non_MYC	0.1079	0.8921	57.14	0	non_MYC
Nano_ST_0325_A1_20230216A	non_MYC	0	non_MYC	0.0412	0.9588	33.43	0	non_MYC
Nano_ST_0326_A1_20230216A	non_MYC	0	non_MYC	0.056	0.944	26.4	0	non_MYC
Nano_ST_0327_A1_20230216A	non_MYC	0	non_MYC	0.0314	0.9686	0		non_MYC
Nano_ST_0331_A1_20230216A	non_MYC	0	non_MYC	0.2546	0.7454	49.08	0	non_MYC
Nano_ST_0312_A2_20230531A	non_MYC	0	non_MYC	0.0961	0.9039	63.47	0	non_MYC
Nano_ST_0318_A2_20230531A	non_MYC	0	non_MYC	0.1372	0.8628	0		non_MYC
